# Supplementary material for: Methyl 2-{[(4-hydroxy­phen­yl)(methoxy­carbon­yl)meth­yl]amino­carbon­yl}ethano­ate hemihydrate
Source: Acta Crystallogr Sect E Struct Rep Online. 2008 Mar 5;64(Pt 4):o663–4. doi: 10.1107/S1600536808005552 (PMC2961038; doi:10.1107/S1600536808005552)
Supplement: Supplementary file 1 [file e-64-0o663-sup1.cif]

##############################################################################
###                                                                        ###
###        Electronic paper (Acta Crystallographica Section E)             ###
###                                                                        ###
##############################################################################
#                                                                            #
# This CIF contains the data in a paper accepted for publication in Acta     #
# Crystallographica Section E. It conforms to the requirements of Notes      #
# for Authors for Section E, and has been peer reviewed under the auspices   #
# of the IUCr Commission on Journals.                                        #
#                                                                            #
# Full details of the Crystallographic Information File format               #
# are given in the paper "The Crystallographic Information File (CIF):       #
# a New Standard Archive File for Crystallography" by S. R. Hall, F. H.      #
# Allen and I. D. Brown [Acta Cryst. (1991), A47, 655-685].                  #
#                                                                            #
# The current version of the core CIF dictionary is obtainable from          #
# ftp://ftp.iucr.org/pub/cif_core.dic. The current version number is 2.4.    #
#                                                                            #
# Software is freely available for graphical display of the structure(s) in  #
# this CIF.  For information consult the CIF home page http://www.iucr.org/  #
# cif/home.html                                                              #
#                                                                            #
# This file may be used for bona fide research purposes within the           #
# scientific community so long as proper attribution is given to the journal # 
# article from which it was obtained.                                        #
#                                                                            #
##############################################################################
                                             
data_global
_audit_creation_method     'form.cif (version 2.0)'
_journal_data_validation_number     ?
_journal_date_recd_electronic     2008-02-18
_journal_date_accepted     2008-02-27
_journal_name_full     'Acta Crystallographica, Section E'
_journal_year     2008
_journal_volume     64
_journal_issue      4
_journal_page_first     o663
_journal_page_last     o664
_journal_paper_category     QO
_journal_coeditor_code     SJ2467
_publ_contact_author_name     'Prof. Fun Hoong Kun'
_publ_contact_author_address
;
      X-ray Crystallography Unit
      School of Physics
      Universiti Sains Malaysia
      11800 USM, Penang
      MALAYSIA
;
_publ_contact_author_email     hkfun@usm.my
_publ_contact_author_fax     '6 04 6579150'
_publ_contact_author_phone     '6 04 6577888  Ext. 3690'
_publ_section_title
;
Methyl 2-{[(4-hydroxyphenyl)(methoxycarbonyl)methyl]aminocarbonyl}ethanoate
hemihydrate
;
loop_
    _publ_author_name
    _publ_author_footnote
    _publ_author_address
    'M. Fazli Mohammat' ?
;
      Institute of Science
      Universiti Teknologi MARA
      40450 Shah Alam
      Selangor
      Malaysia
;
    'Zurina Shaameri' ?
;
      Institute of Science
      Universiti Teknologi MARA
      40450 Shah Alam
      Selangor
      Malaysia
;
    'A. Sazali Hamzah' ?
;
      Institute of Science
      Universiti Teknologi MARA
      40450 Shah Alam
      Selangor
      Malaysia
;
    'N. Kamarulzaman' ?
;
      Institute of Science
      Universiti Teknologi MARA
      40450 Shah Alam
      Selangor
      Malaysia
;
    'Hoong-Kun Fun' ?
;     X-ray Crystallography Unit
      School of Physics
      Universiti Sains Malaysia
      11800 USM, Penang
      Malaysia
;
    'Suchada Chantrapromma'
;
      Additional correspondence author, e-mail: suchada.c@psu.ac.th.
;
;     Department of Chemistry
      Faculty of Science
      Prince of Songkla University
      Hat-Yai, Songkhla 90112
      Thailand
;
data_I
_audit_creation_method     SHELXL-97
_chemical_name_systematic
;
Methyl 2-{[(4-hydroxyphenyl)(methoxycarbonyl)methyl]aminocarbonyl}ethanoate
hemihydrate
;
_chemical_name_common
;
Methyl 3-{[1-(4-hydroxyphenyl)-2-methoxy-2-oxoethyl]amino}-3-oxopropanoate
hemihydrate
;
_chemical_formula_moiety     'C13 H15 N O6, 0.5(H2 O)'
_chemical_formula_sum     'C13 H16 N1 O6.5'
_chemical_formula_iupac     'C13 H15 N O6, 0.5H2 O'
_chemical_formula_weight     290.27
_chemical_melting_point     ?
_symmetry_cell_setting     Monoclinic
_symmetry_space_group_name_H-M     'C 2'
_symmetry_space_group_name_Hall     'C 2y'
loop_
    _symmetry_equiv_pos_as_xyz
    'x, y, z'
    '-x, y, -z'
    'x+1/2, y+1/2, z'
    '-x+1/2, y+1/2, -z'
_cell_length_a     22.7764(12)
_cell_length_b     5.3046(3)
_cell_length_c     13.0686(6)
_cell_angle_alpha     90.00
_cell_angle_beta     117.612(3)
_cell_angle_gamma     90.00
_cell_volume     1399.11(13)
_cell_formula_units_Z     4
_cell_measurement_reflns_used     2248
_cell_measurement_theta_min     1.76
_cell_measurement_theta_max     29.99
_cell_measurement_temperature     100.00(10)
_exptl_crystal_description     Needle
_exptl_crystal_colour     Colorless
_exptl_crystal_size_max     0.41
_exptl_crystal_size_mid     0.19
_exptl_crystal_size_min     0.04
_exptl_crystal_density_diffrn     1.378
_exptl_crystal_density_meas     ?
_exptl_crystal_density_method     'not measured'
_exptl_crystal_F_000     612
_exptl_absorpt_coefficient_mu     0.112
_exptl_absorpt_correction_type     multi-scan
_exptl_absorpt_process_details     '(SADABS; Bruker, 2005)'
_exptl_absorpt_correction_T_min     0.9562
_exptl_absorpt_correction_T_max     0.9957
_exptl_special_details
;
The data was collected with the Oxford Cyrosystem Cobra low-temperature
attachment.
;
_diffrn_ambient_temperature     100.00(10)
_diffrn_radiation_type     MoK\a
_diffrn_radiation_wavelength     0.71073
_diffrn_radiation_source     'fine-focus sealed tube'
_diffrn_radiation_monochromator     graphite
_diffrn_measurement_device_type
;
Bruker SMART APEX2 CCD area-detector
;
_diffrn_measurement_method     \w
_diffrn_detector_area_resol_mean     8.33
_diffrn_reflns_number     9426
_diffrn_reflns_av_R_equivalents     0.0347
_diffrn_reflns_av_sigmaI/netI     0.0381
_diffrn_reflns_theta_min     1.76
_diffrn_reflns_theta_max     29.99
_diffrn_reflns_theta_full     29.99
_diffrn_measured_fraction_theta_max     0.998
_diffrn_measured_fraction_theta_full     0.998
_diffrn_reflns_limit_h_min     -29
_diffrn_reflns_limit_h_max     31
_diffrn_reflns_limit_k_min     -7
_diffrn_reflns_limit_k_max     7
_diffrn_reflns_limit_l_min     -18
_diffrn_reflns_limit_l_max     18
_diffrn_standards_number     0
_diffrn_standards_interval_count     ?
_diffrn_standards_interval_time     ?
_diffrn_standards_decay_%     ?
_refine_special_details
;
 Refinement of F^2^ against ALL reflections.  The weighted R-factor wR and
 goodness of fit S are based on F^2^, conventional R-factors R are based
 on F, with F set to zero for negative F^2^. The threshold expression of
 F^2^ > 2sigma(F^2^) is used only for calculating R-factors(gt) etc. and is
 not relevant to the choice of reflections for refinement.  R-factors based
 on F^2^ are statistically about twice as large as those based on F, and R-
 factors based on ALL data will be even larger.
;
_reflns_number_total     2248
_reflns_number_gt     1884
_reflns_threshold_expression     I>2\s(I)
_refine_ls_structure_factor_coef     Fsqd
_refine_ls_matrix_type     full
_refine_ls_R_factor_all     0.0509
_refine_ls_R_factor_gt     0.0398
_refine_ls_wR_factor_gt     0.0851
_refine_ls_wR_factor_ref     0.0904
_refine_ls_goodness_of_fit_ref     1.057
_refine_ls_restrained_S_all     1.057
_refine_ls_number_reflns     2248
_refine_ls_number_parameters     200
_refine_ls_number_restraints     1
_refine_ls_hydrogen_treatment     mixed
_refine_ls_weighting_scheme     calc
_refine_ls_weighting_details
         'calc w=1/[\s^2^(Fo^2^)+(0.0406P)^2^+0.4523P] where P=(Fo^2^+2Fc^2^)/3'
_atom_sites_solution_hydrogens     geom
_atom_sites_solution_primary     direct
_atom_sites_solution_secondary     difmap
_refine_ls_shift/su_max     0.000
_refine_ls_shift/su_mean     0.000
_refine_diff_density_max     0.389
_refine_diff_density_min     -0.238
_refine_ls_extinction_method     none
_refine_ls_extinction_coef     ?
_refine_ls_abs_structure_details     ?
loop_
    _atom_type_symbol
    _atom_type_description
    _atom_type_scat_dispersion_real
    _atom_type_scat_dispersion_imag
    _atom_type_scat_source
    'C' 'C' 0.0033 0.0000
                         'International Tables Vol C Tables 4.2.6.8 and 6.1.1.4'
    'H' 'H' 0.0000 0.0000
                         'International Tables Vol C Tables 4.2.6.8 and 6.1.1.4'
    'N' 'N' 0.0061 0.0000
                         'International Tables Vol C Tables 4.2.6.8 and 6.1.1.4'
    'O' 'O' 0.0106 0.0000
                         'International Tables Vol C Tables 4.2.6.8 and 6.1.1.4'
_computing_data_collection     'APEX2 (Bruker, 2005)'
_computing_cell_refinement     'APEX2 (Bruker, 2005)'
_computing_data_reduction     'SAINT (Bruker, 2005)'
_computing_structure_solution     'SHELXTL (Sheldrick, 2008)'
_computing_structure_refinement     'SHELXTL (Sheldrick, 2008)'
_computing_molecular_graphics     'SHELXTL (Sheldrick, 2008)'
_computing_publication_material
;
SHELXTL (Sheldrick, 2008) and PLATON (Spek, 2003)
;
loop_
    _atom_site_type_symbol
    _atom_site_label
    _atom_site_fract_x
    _atom_site_fract_y
    _atom_site_fract_z
    _atom_site_U_iso_or_equiv
    _atom_site_adp_type
    _atom_site_calc_flag
    _atom_site_refinement_flags
    _atom_site_occupancy
    _atom_site_disorder_assembly
    _atom_site_disorder_group
    O O1W 0.5000 0.8858(5) 0.5000 0.0242(5) Uani d S 1 . .
    H H1W 0.4734(14) 0.998(7) 0.518(2) 0.058(9) Uiso d . 1 . .
    O O1 0.41331(9) 0.1694(5) 0.55170(15) 0.0512(6) Uani d . 1 . .
    O O2 0.36387(7) 0.1785(3) 0.28492(11) 0.0255(3) Uani d . 1 . .
    O O3 0.51628(9) 0.7925(4) 0.27318(16) 0.0435(5) Uani d . 1 . .
    O O4 0.32338(7) 0.3629(4) 0.53519(12) 0.0311(4) Uani d . 1 . .
    O O5 0.52565(7) 0.5121(3) 0.15432(12) 0.0250(3) Uani d . 1 . .
    O O6 0.23720(7) 0.3718(3) -0.23284(11) 0.0232(3) Uani d . 1 . .
    H H1O6 0.2058(14) 0.488(7) -0.250(2) 0.046(8) Uiso d . 1 . .
    N N1 0.43133(8) 0.5081(4) 0.31026(13) 0.0196(4) Uani d . 1 . .
    H H1N1 0.4513(13) 0.650(6) 0.351(2) 0.039(7) Uiso d . 1 . .
    C C1 0.37123(10) 0.3244(4) 0.50613(16) 0.0231(5) Uani d . 1 . .
    C C2 0.36758(10) 0.5050(5) 0.41546(17) 0.0239(4) Uani d . 1 . .
    H H2A 0.3963 0.6477 0.4522 0.029 Uiso calc R 1 . .
    H H2B 0.3226 0.5676 0.3728 0.029 Uiso calc R 1 . .
    C C3 0.38810(9) 0.3812(5) 0.33240(15) 0.0201(4) Uani d . 1 . .
    C C4 0.44916(9) 0.4168(4) 0.22326(14) 0.0178(4) Uani d . 1 . .
    H H4 0.4684 0.2479 0.2450 0.021 Uiso calc R 1 . .
    C C5 0.50120(10) 0.5952(4) 0.22279(16) 0.0213(4) Uani d . 1 . .
    C C6 0.32471(12) 0.1992(6) 0.62502(18) 0.0382(6) Uani d . 1 . .
    H H6A 0.3150 0.0295 0.5966 0.057 Uiso calc R 1 . .
    H H6B 0.2921 0.2546 0.6473 0.057 Uiso calc R 1 . .
    H H6C 0.3678 0.2051 0.6907 0.057 Uiso calc R 1 . .
    C C7 0.57232(10) 0.6792(5) 0.14299(18) 0.0275(5) Uani d . 1 . .
    H H7A 0.5530 0.8438 0.1209 0.041 Uiso calc R 1 . .
    H H7B 0.5831 0.6152 0.0850 0.041 Uiso calc R 1 . .
    H H7C 0.6119 0.6897 0.2155 0.041 Uiso calc R 1 . .
    C C8 0.39035(9) 0.4061(4) 0.10253(14) 0.0173(4) Uani d . 1 . .
    C C9 0.34208(9) 0.5916(4) 0.06352(15) 0.0185(4) Uani d . 1 . .
    H H9 0.3447 0.7234 0.1124 0.022 Uiso calc R 1 . .
    C C10 0.28956(9) 0.5828(4) -0.04846(15) 0.0186(4) Uani d . 1 . .
    H H10 0.2571 0.7071 -0.0738 0.022 Uiso calc R 1 . .
    C C11 0.28619(9) 0.3874(4) -0.12164(14) 0.0171(4) Uani d . 1 . .
    C C12 0.33391(9) 0.1994(4) -0.08248(15) 0.0202(4) Uani d . 1 . .
    H H12 0.3312 0.0669 -0.1311 0.024 Uiso calc R 1 . .
    C C13 0.38579(9) 0.2087(4) 0.02927(15) 0.0189(4) Uani d . 1 . .
    H H13 0.4177 0.0820 0.0552 0.023 Uiso calc R 1 . .
loop_
    _atom_site_aniso_label
    _atom_site_aniso_U_11
    _atom_site_aniso_U_22
    _atom_site_aniso_U_33
    _atom_site_aniso_U_12
    _atom_site_aniso_U_13
    _atom_site_aniso_U_23
    O1W 0.0252(10) 0.0249(12) 0.0262(9) 0.000 0.0151(9) 0.000
    O1 0.0576(11) 0.0695(15) 0.0432(9) 0.0427(12) 0.0373(9) 0.0351(11)
    O2 0.0250(7) 0.0272(8) 0.0224(6) -0.0058(7) 0.0094(6) 0.0016(7)
    O3 0.0540(11) 0.0432(12) 0.0547(11) -0.0279(9) 0.0432(10) -0.0289(9)
    O4 0.0244(7) 0.0455(11) 0.0303(7) 0.0075(8) 0.0185(6) 0.0128(8)
    O5 0.0257(7) 0.0254(8) 0.0320(7) -0.0051(7) 0.0204(6) -0.0065(7)
    O6 0.0202(7) 0.0268(9) 0.0176(6) 0.0031(7) 0.0046(5) -0.0047(6)
    N1 0.0196(8) 0.0240(9) 0.0163(7) -0.0034(8) 0.0093(6) -0.0012(7)
    C1 0.0205(10) 0.0301(13) 0.0188(8) 0.0034(9) 0.0093(7) 0.0033(8)
    C2 0.0220(9) 0.0286(11) 0.0240(9) 0.0026(9) 0.0132(8) 0.0046(9)
    C3 0.0159(8) 0.0270(11) 0.0148(7) 0.0007(9) 0.0048(7) 0.0048(9)
    C4 0.0174(8) 0.0200(10) 0.0166(7) -0.0016(8) 0.0083(7) -0.0003(8)
    C5 0.0200(9) 0.0237(11) 0.0199(8) -0.0016(9) 0.0091(7) -0.0025(9)
    C6 0.0391(13) 0.0542(17) 0.0285(10) -0.0056(14) 0.0218(10) 0.0085(13)
    C7 0.0255(10) 0.0311(12) 0.0337(10) -0.0055(10) 0.0203(9) -0.0048(10)
    C8 0.0175(8) 0.0181(10) 0.0175(7) -0.0034(8) 0.0091(7) 0.0017(8)
    C9 0.0218(9) 0.0178(10) 0.0184(8) -0.0006(8) 0.0115(7) -0.0022(8)
    C10 0.0191(9) 0.0168(10) 0.0208(8) 0.0018(8) 0.0099(7) 0.0011(8)
    C11 0.0157(8) 0.0187(10) 0.0168(7) -0.0006(8) 0.0074(7) 0.0003(8)
    C12 0.0233(10) 0.0183(10) 0.0196(8) -0.0002(9) 0.0105(8) -0.0030(8)
    C13 0.0182(9) 0.0174(10) 0.0211(8) 0.0011(8) 0.0092(7) 0.0000(8)
_geom_special_details
;
 All esds (except the esd in the dihedral angle between two l.s. planes)
 are estimated using the full covariance matrix.  The cell esds are taken
 into account individually in the estimation of esds in distances, angles
 and torsion angles; correlations between esds in cell parameters are only
 used when they are defined by crystal symmetry.  An approximate (isotropic)
 treatment of cell esds is used for estimating esds involving l.s. planes.
;
loop_
    _geom_bond_atom_site_label_1
    _geom_bond_atom_site_label_2
    _geom_bond_site_symmetry_2
    _geom_bond_distance
    _geom_bond_publ_flag
    O1W H1W . 0.95(3) ?
    O1 C1 . 1.192(3) ?
    O2 C3 . 1.236(3) ?
    O3 C5 . 1.199(3) ?
    O4 C1 . 1.326(2) ?
    O4 C6 . 1.449(3) ?
    O5 C5 . 1.329(3) ?
    O5 C7 . 1.443(3) ?
    O6 C11 . 1.364(2) ?
    O6 H1O6 . 0.89(3) ?
    N1 C3 . 1.331(3) ?
    N1 C4 . 1.456(2) ?
    N1 H1N1 . 0.91(3) ?
    C1 C2 . 1.496(3) ?
    C2 C3 . 1.516(3) ?
    C2 H2A . 0.9700 ?
    C2 H2B . 0.9700 ?
    C4 C5 . 1.519(3) ?
    C4 C8 . 1.526(2) ?
    C4 H4 . 0.9800 ?
    C6 H6A . 0.9600 ?
    C6 H6B . 0.9600 ?
    C6 H6C . 0.9600 ?
    C7 H7A . 0.9600 ?
    C7 H7B . 0.9600 ?
    C7 H7C . 0.9600 ?
    C8 C9 . 1.385(3) ?
    C8 C13 . 1.390(3) ?
    C9 C10 . 1.397(2) ?
    C9 H9 . 0.9300 ?
    C10 C11 . 1.388(3) ?
    C10 H10 . 0.9300 ?
    C11 C12 . 1.386(3) ?
    C12 C13 . 1.390(2) ?
    C12 H12 . 0.9300 ?
    C13 H13 . 0.9300 ?
loop_
    _geom_angle_atom_site_label_1
    _geom_angle_atom_site_label_2
    _geom_angle_atom_site_label_3
    _geom_angle_site_symmetry_1
    _geom_angle_site_symmetry_3
    _geom_angle
    _geom_angle_publ_flag
    C1 O4 C6 . . 115.36(18) ?
    C5 O5 C7 . . 115.06(18) ?
    C11 O6 H1O6 . . 112.7(18) ?
    C3 N1 C4 . . 120.25(18) ?
    C3 N1 H1N1 . . 120.7(17) ?
    C4 N1 H1N1 . . 119.0(17) ?
    O1 C1 O4 . . 122.7(2) ?
    O1 C1 C2 . . 125.06(19) ?
    O4 C1 C2 . . 112.13(18) ?
    C1 C2 C3 . . 111.5(2) ?
    C1 C2 H2A . . 109.3 ?
    C3 C2 H2A . . 109.3 ?
    C1 C2 H2B . . 109.3 ?
    C3 C2 H2B . . 109.3 ?
    H2A C2 H2B . . 108.0 ?
    O2 C3 N1 . . 122.28(19) ?
    O2 C3 C2 . . 121.48(19) ?
    N1 C3 C2 . . 116.2(2) ?
    N1 C4 C5 . . 107.25(16) ?
    N1 C4 C8 . . 113.02(16) ?
    C5 C4 C8 . . 109.38(15) ?
    N1 C4 H4 . . 109.0 ?
    C5 C4 H4 . . 109.0 ?
    C8 C4 H4 . . 109.0 ?
    O3 C5 O5 . . 123.8(2) ?
    O3 C5 C4 . . 124.54(19) ?
    O5 C5 C4 . . 111.55(18) ?
    O4 C6 H6A . . 109.5 ?
    O4 C6 H6B . . 109.5 ?
    H6A C6 H6B . . 109.5 ?
    O4 C6 H6C . . 109.5 ?
    H6A C6 H6C . . 109.5 ?
    H6B C6 H6C . . 109.5 ?
    O5 C7 H7A . . 109.5 ?
    O5 C7 H7B . . 109.5 ?
    H7A C7 H7B . . 109.5 ?
    O5 C7 H7C . . 109.5 ?
    H7A C7 H7C . . 109.5 ?
    H7B C7 H7C . . 109.5 ?
    C9 C8 C13 . . 119.26(16) ?
    C9 C8 C4 . . 121.39(18) ?
    C13 C8 C4 . . 119.34(18) ?
    C8 C9 C10 . . 120.66(18) ?
    C8 C9 H9 . . 119.7 ?
    C10 C9 H9 . . 119.7 ?
    C11 C10 C9 . . 119.58(18) ?
    C11 C10 H10 . . 120.2 ?
    C9 C10 H10 . . 120.2 ?
    O6 C11 C12 . . 117.66(18) ?
    O6 C11 C10 . . 122.39(18) ?
    C12 C11 C10 . . 119.95(16) ?
    C11 C12 C13 . . 120.13(19) ?
    C11 C12 H12 . . 119.9 ?
    C13 C12 H12 . . 119.9 ?
    C12 C13 C8 . . 120.40(19) ?
    C12 C13 H13 . . 119.8 ?
    C8 C13 H13 . . 119.8 ?
loop_
    _geom_torsion_atom_site_label_1
    _geom_torsion_atom_site_label_2
    _geom_torsion_atom_site_label_3
    _geom_torsion_atom_site_label_4
    _geom_torsion_site_symmetry_1
    _geom_torsion_site_symmetry_2
    _geom_torsion_site_symmetry_3
    _geom_torsion_site_symmetry_4
    _geom_torsion
    _geom_torsion_publ_flag
    C6 O4 C1 O1 . . . . -1.3(3) ?
    C6 O4 C1 C2 . . . . -178.40(19) ?
    O1 C1 C2 C3 . . . . 38.6(3) ?
    O4 C1 C2 C3 . . . . -144.42(18) ?
    C4 N1 C3 O2 . . . . 3.3(3) ?
    C4 N1 C3 C2 . . . . -174.03(16) ?
    C1 C2 C3 O2 . . . . 50.6(2) ?
    C1 C2 C3 N1 . . . . -132.06(19) ?
    C3 N1 C4 C5 . . . . -177.48(17) ?
    C3 N1 C4 C8 . . . . 61.9(2) ?
    C7 O5 C5 O3 . . . . -0.6(3) ?
    C7 O5 C5 C4 . . . . 176.08(16) ?
    N1 C4 C5 O3 . . . . -10.0(3) ?
    C8 C4 C5 O3 . . . . 113.0(2) ?
    N1 C4 C5 O5 . . . . 173.45(16) ?
    C8 C4 C5 O5 . . . . -63.6(2) ?
    N1 C4 C8 C9 . . . . 38.6(3) ?
    C5 C4 C8 C9 . . . . -80.8(2) ?
    N1 C4 C8 C13 . . . . -142.68(19) ?
    C5 C4 C8 C13 . . . . 97.9(2) ?
    C13 C8 C9 C10 . . . . -0.5(3) ?
    C4 C8 C9 C10 . . . . 178.14(18) ?
    C8 C9 C10 C11 . . . . -0.7(3) ?
    C9 C10 C11 O6 . . . . -178.20(18) ?
    C9 C10 C11 C12 . . . . 1.5(3) ?
    O6 C11 C12 C13 . . . . 178.59(19) ?
    C10 C11 C12 C13 . . . . -1.2(3) ?
    C11 C12 C13 C8 . . . . -0.1(3) ?
    C9 C8 C13 C12 . . . . 0.9(3) ?
    C4 C8 C13 C12 . . . . -177.78(18) ?
loop_
    _geom_hbond_atom_site_label_D
    _geom_hbond_atom_site_label_H
    _geom_hbond_atom_site_label_A
    _geom_hbond_site_symmetry_A
    _geom_hbond_distance_DH
    _geom_hbond_distance_HA
    _geom_hbond_distance_DA
    _geom_hbond_angle_DHA
    _geom_hbond_publ_flag
    O1W H1W O1 1_565 0.95(4) 1.86(3) 2.803(3) 170(3) y
    N1 H1N1 O1W 1_555 0.91(3) 2.14(3) 3.002(3) 157(2) y
    N1 H1N1 O3 1_555 0.91(3) 2.28(3) 2.669(3) 105(2) y
    O6 H1O6 O2 4_555 0.89(4) 1.75(3) 2.638(2) 171(3) y
    C2 H2A O1W 1_555 0.97 2.4893 3.363(3) 150 y
    C2 H2B O6 4_555 0.97 2.3442 3.146(3) 140 y
    C6 H6B O6 1_556 0.96 2.4939 3.420(3) 162 y
    C7 H7B Cg1 2_655 0.96 2.6830 3.574(3) 155 y
    C10 H10 Cg1 4_555 0.93 3.0110 3.717(2) 134 y
