# Supplementary material for: Methyl 2-{[(4-hydroxy­phen­yl)(methoxy­carbon­yl)meth­yl]amino­carbon­yl}ethano­ate hemihydrate
Source: Acta Crystallogr Sect E Struct Rep Online. 2008 Mar 5;64(Pt 4):o663–4. doi: 10.1107/S1600536808005552 (PMC2961038; doi:10.1107/S1600536808005552)
Supplement: Supplementary file 2 [file e-64-0o663-Isup2.hkl]

# 
# h,k,l, Fc-squared, Fo-squared, sigma(Fo-squared) and status flag 
# 
data_I
_shelx_title ' fazli1_0m in C2  (100K)' 
_shelx_refln_list_code          4 
_shelx_F_calc_maximum      151.19 
_exptl_crystal_F_000       612.00 
_reflns_d_resolution_high  0.7109 
 
loop_ 
 _symmetry_equiv_pos_as_xyz 
 'x, y, z' 
 '-x, y, -z' 
 'x+1/2, y+1/2, z' 
 '-x+1/2, y+1/2, -z' 
 
_cell_length_a    22.7764 
_cell_length_b     5.3046 
_cell_length_c    13.0686 
_cell_angle_alpha  90.000 
_cell_angle_beta  117.612 
_cell_angle_gamma  90.000 
 
_shelx_F_squared_multiplier     1.000 
 
loop_ 
 _refln_index_h 
 _refln_index_k 
 _refln_index_l 
 _refln_F_squared_calc 
 _refln_F_squared_meas 
 _refln_F_squared_sigma 
 _refln_observed_status 
   2   0   0     1741.42     1631.84     21.57 o 
   4   0   0     2698.49     2623.62     32.36 o 
   6   0   0     1435.01     1407.26     20.79 o 
   8   0   0     1518.26     1598.22     20.90 o 
  10   0   0      190.11      183.11      6.07 o 
  12   0   0      156.75      132.53     11.19 o 
  14   0   0       48.51       56.54      4.85 o 
  16   0   0      294.99      330.97     16.70 o 
  18   0   0      407.99      405.19     19.22 o 
  20   0   0      318.33      285.86     17.64 o 
  22   0   0       65.58       49.50     16.51 o 
  24   0   0      101.72       98.18     22.42 o 
  26   0   0       17.08        1.56     12.29 o 
  28   0   0      131.04      132.12     29.00 o 
   1   1   0    13356.24    12347.59    110.63 o 
   3   1   0    19708.89    19353.71    165.99 o 
   5   1   0     4368.95     4408.12     36.39 o 
   7   1   0      271.10      304.22      5.37 o 
   9   1   0      349.00      326.91      6.16 o 
  11   1   0      173.65      179.36      5.04 o 
  13   1   0     1946.27     1986.79     19.54 o 
  15   1   0      206.24      206.61      6.71 o 
  17   1   0       64.49       54.04      4.75 o 
  19   1   0      145.82      142.56      9.38 o 
  21   1   0      571.10      512.50     20.92 o 
  23   1   0      184.15      203.97     19.99 o 
  25   1   0      100.59      103.26     16.57 o 
  27   1   0       31.02       53.24     14.59 o 
   0   2   0      131.13      117.81      4.63 o 
   2   2   0      574.52      561.45      6.11 o 
   4   2   0     3125.21     3071.58     25.51 o 
   6   2   0      227.35      284.96      6.72 o 
   8   2   0      548.72      573.20      9.43 o 
  10   2   0       21.89       17.72      2.75 o 
  12   2   0      491.31      493.11      9.28 o 
  14   2   0      703.28      692.03     13.66 o 
  16   2   0      237.29      229.88      9.30 o 
  18   2   0      246.35      205.86     10.25 o 
  20   2   0       54.58       55.63      7.64 o 
  22   2   0       32.83       59.51     10.24 o 
  24   2   0       58.62       81.90     23.13 o 
  26   2   0        3.26       -4.70     10.05 o 
   1   3   0     1952.59     2012.58     17.81 o 
   3   3   0      221.38      221.70      4.41 o 
   5   3   0      645.51      675.06      8.66 o 
   7   3   0      670.81      703.00      9.36 o 
   9   3   0       47.30       44.13      2.85 o 
  11   3   0       85.47       90.33      5.15 o 
  13   3   0      991.40      931.20     23.41 o 
  15   3   0       86.12       76.04     12.45 o 
  17   3   0        5.26        2.19      5.88 o 
  19   3   0      182.41      173.14     14.75 o 
  21   3   0       13.94       12.87      7.29 o 
  23   3   0       21.71        6.44      7.41 o 
  25   3   0      162.01      171.48     22.13 o 
   0   4   0      992.27     1002.58     17.08 o 
   2   4   0      520.93      545.11      8.47 o 
   4   4   0      864.26      895.78     11.26 o 
   6   4   0      384.72      415.35      9.71 o 
   8   4   0      211.02      208.91     11.58 o 
  10   4   0      325.34      327.66     16.73 o 
  12   4   0       63.76       43.60      8.24 o 
  14   4   0       93.16       59.38      9.74 o 
  16   4   0        4.98        3.19      6.11 o 
  18   4   0      442.04      488.66     22.92 o 
  20   4   0      223.25      198.70     17.46 o 
  22   4   0       52.51       58.73     11.96 o 
   1   5   0      332.59      357.61     14.23 o 
   3   5   0      685.44      699.76     26.98 o 
   5   5   0       75.48       79.30      8.30 o 
   7   5   0      102.65       97.97     10.87 o 
   9   5   0       55.27       56.42      9.43 o 
  11   5   0       60.01       59.74     10.22 o 
  13   5   0       53.10       40.71      8.97 o 
  15   5   0       78.08       78.34     32.43 o 
  17   5   0       85.53       95.72     16.76 o 
  19   5   0      666.89      796.04     53.49 o 
  21   5   0       86.00       90.30     18.65 o 
   0   6   0      736.63      789.41     47.55 o 
   2   6   0       94.29      107.45     17.30 o 
   4   6   0      137.57      122.49     19.72 o 
   6   6   0       22.70       19.36      9.52 o 
   8   6   0        4.41        9.00     13.80 o 
  10   6   0       62.80       76.62     12.20 o 
  12   6   0        6.98        8.77     10.24 o 
  14   6   0       35.43       53.30     11.86 o 
  16   6   0       58.87       43.32     11.94 o 
   1   7   0       36.05       26.72     12.00 o 
   3   7   0       37.51       35.28     18.73 o 
   5   7   0       47.53       22.99     15.69 o 
   7   7   0      161.51      149.57     20.39 o 
   9   7   0       12.98       13.50     12.48 o 
 -28   0   1        0.05        1.59     14.13 o 
 -26   0   1       23.49       27.23     15.69 o 
 -24   0   1       43.74       40.43     16.35 o 
 -22   0   1     2568.87     2683.03     97.73 o 
 -20   0   1      510.55      547.29     27.72 o 
 -18   0   1      186.09      190.19     13.66 o 
 -16   0   1       99.47       98.26     15.21 o 
 -14   0   1     1281.42     1253.89     20.36 o 
 -12   0   1     1122.14     1138.03     18.20 o 
 -10   0   1      743.18      748.08     12.97 o 
  -8   0   1      417.77      395.75     10.14 o 
  -6   0   1     2544.92     2684.18     34.40 o 
  -4   0   1      242.94      270.48      5.96 o 
  -2   0   1     4981.52     4836.85     62.89 o 
   0   0   1        8.00        5.58      2.10 o 
   2   0   1      245.84      230.33      5.32 o 
   4   0   1     3832.75     3564.67     43.37 o 
   6   0   1     6999.09     6886.73     70.70 o 
   8   0   1      660.08      706.26     12.18 o 
  10   0   1      131.69      131.31      5.53 o 
  12   0   1     3409.35     3304.59     40.76 o 
  14   0   1      726.12      741.88     15.19 o 
  16   0   1     2642.08     2729.00     42.00 o 
  18   0   1      376.04      374.19     18.98 o 
  20   0   1        0.73        4.28      6.05 o 
  22   0   1      116.94      107.50     21.47 o 
  24   0   1       47.98       94.82     22.92 o 
  26   0   1       68.36       66.48     21.06 o 
 -27   1   1       25.36       19.78     11.78 o 
 -25   1   1       57.65       46.21     12.84 o 
 -23   1   1      157.61      162.38     13.91 o 
 -21   1   1      245.88      267.90     27.31 o 
 -19   1   1      441.14      445.92     14.87 o 
 -17   1   1      227.33      245.55      9.45 o 
 -15   1   1      258.44      252.91      7.04 o 
 -13   1   1      401.64      397.09      7.80 o 
 -11   1   1     2121.69     2188.31     21.84 o 
  -9   1   1     2469.54     2588.69     23.81 o 
  -7   1   1      869.73      860.30      9.86 o 
  -5   1   1     3745.13     3514.79     30.86 o 
  -3   1   1     2822.68     2778.70     24.13 o 
  -1   1   1     1145.85     1174.47     12.83 o 
   1   1   1     2916.18     2703.12     23.16 o 
   3   1   1    22857.33    22123.36    149.09 o 
   5   1   1      388.75      376.32      6.77 o 
   7   1   1      183.42      210.23      4.68 o 
   9   1   1     2021.18     2072.61     18.97 o 
  11   1   1      576.75      561.56      8.20 o 
  13   1   1      461.94      489.17      8.28 o 
  15   1   1      445.90      429.21     10.08 o 
  17   1   1      801.86      797.83     15.82 o 
  19   1   1      857.82      912.95     22.28 o 
  21   1   1       70.58       87.22     10.91 o 
  23   1   1        9.26        4.94      6.56 o 
  25   1   1        0.14        0.41      9.15 o 
  27   1   1       52.06       66.74     16.51 o 
 -26   2   1       73.43       86.06     16.38 o 
 -24   2   1        8.32        6.98      7.20 o 
 -22   2   1       13.84       13.51      5.93 o 
 -20   2   1      129.63      129.89     13.58 o 
 -18   2   1      619.12      572.66     15.84 o 
 -16   2   1      294.20      311.41      9.51 o 
 -14   2   1       79.01       72.30      5.10 o 
 -12   2   1      239.77      236.36      6.98 o 
 -10   2   1     1410.44     1462.35     18.34 o 
  -8   2   1      478.15      466.88      8.14 o 
  -6   2   1     3599.56     3738.35     28.74 o 
  -4   2   1      395.61      422.41      5.87 o 
  -2   2   1     1045.42      966.89      9.70 o 
   0   2   1     2297.51     2224.36     19.13 o 
   2   2   1     1535.50     1599.35     12.65 o 
   4   2   1     1815.29     2060.14     20.07 o 
   6   2   1     1520.85     1616.78     15.94 o 
   8   2   1      750.25      762.00     10.38 o 
  10   2   1      352.62      335.07      9.03 o 
  12   2   1      162.10      165.36      5.73 o 
  14   2   1        9.05        4.83      2.85 o 
  16   2   1     1212.61     1250.86     32.72 o 
  18   2   1       19.94       19.13      5.33 o 
  20   2   1      100.45       88.27      9.24 o 
  22   2   1      174.14      167.86     19.30 o 
  24   2   1      265.21      273.96     24.02 o 
  26   2   1        5.29        4.50     11.76 o 
 -25   3   1       27.37       46.04     16.12 o 
 -23   3   1       28.02       22.74      8.62 o 
 -21   3   1        5.19        9.54      6.87 o 
 -19   3   1       56.07       51.40      9.32 o 
 -17   3   1      148.49      122.67      8.90 o 
 -15   3   1      883.56      790.37     20.76 o 
 -13   3   1       92.51      101.36      7.34 o 
 -11   3   1      478.76      420.10     12.44 o 
  -9   3   1      283.68      276.40      9.31 o 
  -7   3   1     1786.31     1820.22     18.45 o 
  -5   3   1      148.97      145.32      4.35 o 
  -3   3   1       58.13       67.15      2.84 o 
  -1   3   1      673.67      696.79      8.64 o 
   1   3   1      437.78      474.57      7.03 o 
   3   3   1     1625.90     1831.95     17.25 o 
   5   3   1      333.53      357.15      6.16 o 
   7   3   1       79.65       74.66      3.44 o 
   9   3   1       36.57       49.84      3.55 o 
  11   3   1      590.20      599.78     20.60 o 
  13   3   1     2025.74     1946.56     50.10 o 
  15   3   1      237.72      232.20     15.15 o 
  17   3   1      486.55      405.48     19.37 o 
  19   3   1       13.49       17.10      7.51 o 
  21   3   1      248.10      254.24     17.87 o 
  23   3   1       23.31       12.47      8.00 o 
  25   3   1        3.36        9.80     22.11 o 
 -24   4   1      141.37      190.64     18.92 o 
 -22   4   1      265.88      285.71     23.53 o 
 -20   4   1       79.29       72.48     11.68 o 
 -18   4   1       77.92       66.52     11.18 o 
 -16   4   1      184.63      151.04     13.99 o 
 -14   4   1       58.74       51.80      8.70 o 
 -12   4   1      530.68      460.92     24.18 o 
 -10   4   1     1244.32     1174.52     27.15 o 
  -8   4   1      263.41      261.30     10.87 o 
  -6   4   1      130.15      121.76      4.61 o 
  -4   4   1      460.31      465.67      7.44 o 
  -2   4   1      294.68      293.48      7.45 o 
   0   4   1       31.98       26.09      2.47 o 
   2   4   1       56.63       57.93      3.37 o 
   4   4   1       71.42       67.94      4.97 o 
   6   4   1      105.93      121.65      6.82 o 
   8   4   1      240.12      241.54     12.67 o 
  10   4   1      505.80      475.19     19.38 o 
  12   4   1        7.80        8.47      5.45 o 
  14   4   1      858.05      858.30     28.81 o 
  16   4   1      437.02      464.89     37.03 o 
  18   4   1       29.84       50.24     10.36 o 
  20   4   1       34.20       28.98      9.48 o 
  22   4   1       36.28       42.18     11.28 o 
 -21   5   1       48.89       27.49     10.87 o 
 -19   5   1      476.10      558.34     58.53 o 
 -17   5   1      210.25      190.25     19.41 o 
 -15   5   1      161.12      185.51     16.36 o 
 -13   5   1       94.14       94.35     14.61 o 
 -11   5   1      178.78      183.13     15.16 o 
  -9   5   1       62.75       63.84      9.11 o 
  -7   5   1       97.73      103.48     10.77 o 
  -5   5   1      596.40      587.33     21.38 o 
  -3   5   1     1109.90     1135.49     33.60 o 
  -1   5   1      284.18      301.19     13.30 o 
   1   5   1      182.89      191.69      9.49 o 
   3   5   1      231.20      245.30     11.36 o 
   5   5   1       23.04       19.67      5.52 o 
   7   5   1       42.12       33.48      8.57 o 
   9   5   1      353.81      313.57     18.03 o 
  11   5   1       30.22       14.61      6.98 o 
  13   5   1        6.75        4.58      6.26 o 
  15   5   1       18.42       22.23      8.57 o 
  17   5   1        7.81       -0.34      7.64 o 
  19   5   1      126.14      133.61     27.37 o 
 -16   6   1       69.76       70.80     16.88 o 
 -14   6   1       11.73       -2.16      8.06 o 
 -12   6   1      219.93      261.05     24.71 o 
 -10   6   1       71.97       59.76     13.94 o 
  -8   6   1       48.35       65.92     13.87 o 
  -6   6   1       11.15       12.89      9.52 o 
  -4   6   1      343.96      364.43     32.86 o 
  -2   6   1      102.21       97.56     13.13 o 
   0   6   1      322.98      335.03     23.38 o 
   2   6   1       39.59       32.81      7.23 o 
   4   6   1       21.22       20.44      8.82 o 
   6   6   1      118.07      137.45     17.44 o 
   8   6   1       44.79       53.67     12.99 o 
  10   6   1       90.79       96.43     13.22 o 
  12   6   1       22.75       13.97      8.29 o 
  14   6   1       64.59       65.88     12.95 o 
  16   6   1      103.39       90.80     18.70 o 
  -9   7   1      134.57      132.66     38.29 o 
  -7   7   1       65.92       91.46     17.63 o 
  -5   7   1        4.23       -2.00     13.29 o 
  -3   7   1        8.29       11.56     14.76 o 
  -1   7   1       42.55       22.26     18.76 o 
   1   7   1       28.87       17.23     15.17 o 
   3   7   1      115.50      125.80     27.14 o 
   5   7   1       29.99       40.70     19.34 o 
   7   7   1       13.44       -1.15     11.04 o 
 -28   0   2       90.10      114.66     26.87 o 
 -26   0   2      110.82      100.24     23.72 o 
 -24   0   2      206.06      217.74     28.37 o 
 -22   0   2      283.32      254.29     28.07 o 
 -20   0   2        0.89        6.76      5.51 o 
 -18   0   2      218.98      198.14     24.82 o 
 -16   0   2      370.73      358.29     11.05 o 
 -14   0   2      740.05      749.24     14.68 o 
 -12   0   2      271.32      263.26      7.67 o 
 -10   0   2     5497.92     5653.95     60.94 o 
  -8   0   2     1038.76     1015.75     17.39 o 
  -6   0   2     3103.21     3009.24     37.94 o 
  -4   0   2     6303.27     6209.39     71.16 o 
  -2   0   2     1833.36     1776.30     22.41 o 
   0   0   2        9.06        6.77      1.35 o 
   2   0   2     8056.60     7580.15     70.73 o 
   4   0   2    12349.18    11493.70    147.69 o 
   6   0   2       12.27       10.54      2.34 o 
   8   0   2      413.71      436.55     13.20 o 
  10   0   2       16.79       22.73      3.76 o 
  12   0   2      465.34      423.51     10.68 o 
  14   0   2        4.24       -1.21      2.67 o 
  16   0   2     1198.63     1193.95     25.83 o 
  18   0   2       19.88       22.07      7.22 o 
  20   0   2      190.98      209.06     27.66 o 
  22   0   2       68.17       44.40     17.26 o 
  24   0   2      140.47      172.60     28.86 o 
  26   0   2        2.71       10.00     16.80 o 
 -29   1   2       19.78       24.61     13.53 o 
 -27   1   2      408.52      419.38     44.14 o 
 -25   1   2       78.91      106.01     16.33 o 
 -23   1   2       30.13       11.13      5.86 o 
 -21   1   2       65.15       54.59      8.58 o 
 -19   1   2      420.25      427.79     14.55 o 
 -17   1   2      252.46      224.67      7.43 o 
 -15   1   2      133.69      130.96      5.60 o 
 -13   1   2      101.50      120.68      4.48 o 
 -11   1   2     1423.36     1354.07     15.36 o 
  -9   1   2     3684.41     3759.02     32.26 o 
  -7   1   2      149.07      142.10      4.49 o 
  -5   1   2     5531.55     5404.21     45.21 o 
  -3   1   2     7264.57     6895.53     55.67 o 
  -1   1   2     1157.24     1175.93     10.52 o 
   1   1   2     9125.63     8511.16     55.48 o 
   3   1   2    11517.06    10926.53     71.73 o 
   5   1   2     1450.78     1345.29     19.02 o 
   7   1   2      181.86      228.71      5.54 o 
   9   1   2      263.41      245.68      5.14 o 
  11   1   2     1770.10     1783.24     18.19 o 
  13   1   2      143.63      142.48      5.98 o 
  15   1   2      850.19      807.00     19.24 o 
  17   1   2      830.61      878.51     22.38 o 
  19   1   2      353.38      364.86     19.11 o 
  21   1   2       82.48       95.74     18.07 o 
  23   1   2       48.50       47.33      9.97 o 
  25   1   2        6.10        4.98     10.08 o 
 -28   2   2      260.81      298.96     40.47 o 
 -26   2   2      124.36      123.81     17.89 o 
 -24   2   2       12.89        9.52      7.06 o 
 -22   2   2      179.60      216.50     13.64 o 
 -20   2   2       30.00       26.23      5.93 o 
 -18   2   2      293.38      276.21     12.34 o 
 -16   2   2      572.42      514.95     12.99 o 
 -14   2   2      421.21      382.31     11.46 o 
 -12   2   2       35.44       39.23      3.44 o 
 -10   2   2      477.83      560.93     10.19 o 
  -8   2   2      854.71      859.59     12.38 o 
  -6   2   2     4623.18     4744.68     36.97 o 
  -4   2   2     1196.47     1147.68     11.58 o 
  -2   2   2      258.49      258.34      5.26 o 
   0   2   2      474.73      477.81      5.75 o 
   2   2   2     1723.09     1790.50     19.20 o 
   4   2   2       63.82       73.57      2.37 o 
   6   2   2     2527.44     2356.41     22.30 o 
   8   2   2      425.81      479.42      8.33 o 
  10   2   2      218.36      194.03      7.10 o 
  12   2   2      218.72      216.98      8.35 o 
  14   2   2      128.38      128.67      6.96 o 
  16   2   2      643.74      636.42     26.38 o 
  18   2   2      271.06      246.76     12.88 o 
  20   2   2      141.79      149.21     13.11 o 
  22   2   2      267.19      334.12     31.25 o 
  24   2   2       18.21       24.39     11.82 o 
 -27   3   2       15.91       10.14     12.46 o 
 -25   3   2       91.00      128.22     19.08 o 
 -23   3   2       19.97       11.03      7.22 o 
 -21   3   2      137.33      103.62     12.41 o 
 -19   3   2      431.01      430.79     16.68 o 
 -17   3   2       23.87       10.89      4.66 o 
 -15   3   2       14.65        9.86      3.49 o 
 -13   3   2       56.10       55.31      4.70 o 
 -11   3   2      356.57      350.36      8.78 o 
  -9   3   2      938.93      902.26     12.07 o 
  -7   3   2      211.65      203.54      4.71 o 
  -5   3   2      947.39      907.49     10.74 o 
  -3   3   2      371.81      401.41      6.12 o 
  -1   3   2      407.91      419.25      6.21 o 
   1   3   2      771.94      846.53      9.95 o 
   3   3   2       68.52       79.30      4.27 o 
   5   3   2       26.83       21.34      3.00 o 
   7   3   2      683.76      657.41     13.84 o 
   9   3   2      301.71      304.33     10.45 o 
  11   3   2      366.09      297.32     15.18 o 
  13   3   2      185.75      163.25     12.71 o 
  15   3   2       47.64       29.02      7.52 o 
  17   3   2      102.31       99.96     11.83 o 
  19   3   2      383.28      384.22     30.11 o 
  21   3   2       88.18       92.37     12.79 o 
  23   3   2       12.34        2.38      7.90 o 
 -24   4   2        6.83        9.26      9.09 o 
 -22   4   2      118.69      135.27     15.73 o 
 -20   4   2        0.70        7.77      6.44 o 
 -18   4   2      160.72      120.32     13.30 o 
 -16   4   2       73.82       64.30     10.03 o 
 -14   4   2       24.97       29.71      7.50 o 
 -12   4   2      115.13      128.35     11.92 o 
 -10   4   2      335.83      332.20     19.84 o 
  -8   4   2     1499.08     1448.05     30.60 o 
  -6   4   2      283.00      282.26      6.57 o 
  -4   4   2      202.21      197.91      5.16 o 
  -2   4   2      285.41      291.54      6.11 o 
   0   4   2       71.80       79.15      4.04 o 
   2   4   2      587.14      587.62     11.13 o 
   4   4   2      443.64      483.88     12.75 o 
   6   4   2       93.90      125.10     10.45 o 
   8   4   2        2.11       -2.87      4.00 o 
  10   4   2      477.10      440.62     19.04 o 
  12   4   2      802.68      844.60     27.89 o 
  14   4   2      144.52      126.37     13.25 o 
  16   4   2      113.13      108.89     13.48 o 
  18   4   2       36.05       35.86      9.63 o 
  20   4   2       87.59       64.33     12.18 o 
  22   4   2       15.22       16.72     12.31 o 
 -21   5   2      265.15      347.86     23.65 o 
 -19   5   2       20.35       16.39      7.56 o 
 -17   5   2      143.92      192.54     26.26 o 
 -15   5   2      174.21      204.00     16.70 o 
 -13   5   2       32.85       24.81      8.28 o 
 -11   5   2       87.62       85.00     10.78 o 
  -9   5   2      178.03      189.98     18.76 o 
  -7   5   2      726.61      760.94     77.01 o 
  -5   5   2      115.45      114.83     16.48 o 
  -3   5   2     1417.57     1444.98     31.43 o 
  -1   5   2      116.48       99.82      7.38 o 
   1   5   2       20.09       13.14      3.98 o 
   3   5   2       60.19       61.96      7.11 o 
   5   5   2        8.12        1.70      4.68 o 
   7   5   2      236.69      212.18     15.17 o 
   9   5   2       55.09       73.75     13.01 o 
  11   5   2       91.24       89.14     11.95 o 
  13   5   2      102.19       94.31     12.75 o 
  15   5   2      265.13      275.67     19.82 o 
  17   5   2       35.23       34.79     10.68 o 
  19   5   2       18.87       12.69      9.67 o 
 -18   6   2       60.15       83.18     35.28 o 
 -16   6   2       78.11      119.90     20.30 o 
 -14   6   2       41.62       18.97     33.12 o 
 -12   6   2        7.27       13.33     10.18 o 
 -10   6   2      147.42      175.68     21.06 o 
  -8   6   2      116.18      126.31     18.17 o 
  -6   6   2      188.65      202.23     21.13 o 
  -4   6   2       99.14       82.33     11.53 o 
  -2   6   2      500.61      516.78     27.27 o 
   0   6   2       21.71       19.00      8.84 o 
   2   6   2       57.33       75.92     10.97 o 
   4   6   2       85.57      116.68     16.25 o 
   6   6   2       63.27       48.36     12.26 o 
   8   6   2       65.90       62.11     11.21 o 
  10   6   2       24.88       20.20      9.16 o 
  12   6   2       22.01       26.78      9.24 o 
  14   6   2       42.01       50.55     11.96 o 
  -9   7   2       23.10       18.66     11.94 o 
  -7   7   2       12.95        0.64     10.11 o 
  -5   7   2       28.91       18.96     16.39 o 
  -3   7   2       18.29       11.11     15.49 o 
  -1   7   2       41.40       50.17     13.91 o 
   1   7   2       85.97       83.71     21.61 o 
   3   7   2       75.22      102.99     24.49 o 
   5   7   2       16.23       28.48     16.39 o 
   7   7   2        1.47        1.80     10.56 o 
 -30   0   3       15.04       -2.86     15.03 o 
 -28   0   3      122.84      155.25     29.27 o 
 -26   0   3       51.73       36.21     16.17 o 
 -24   0   3        8.67       11.63     10.27 o 
 -22   0   3      901.39      889.51     50.13 o 
 -20   0   3       77.98       72.77     10.22 o 
 -18   0   3      173.37      200.43     11.90 o 
 -16   0   3       25.58       18.50      3.47 o 
 -14   0   3       99.24      114.80      5.89 o 
 -12   0   3     3746.73     3884.34     45.49 o 
 -10   0   3     2501.92     2662.72     45.03 o 
  -8   0   3      814.45      800.53     21.81 o 
  -6   0   3     6660.34     6437.30     75.45 o 
  -4   0   3     8897.03     8570.69     85.20 o 
  -2   0   3      395.08      432.26      8.30 o 
   0   0   3     1595.47     1477.09     16.23 o 
   2   0   3     7057.84     6612.27     58.97 o 
   4   0   3      582.70      523.13      9.22 o 
   6   0   3     5421.00     5614.82     64.95 o 
   8   0   3      220.60      232.27      7.83 o 
  10   0   3      234.16      238.21      7.80 o 
  12   0   3      125.89      116.43      6.43 o 
  14   0   3       32.45       37.79      7.63 o 
  16   0   3       20.06       19.24      6.15 o 
  18   0   3        0.06       -1.34      6.00 o 
  20   0   3       93.27      118.21     14.27 o 
  22   0   3       23.98        7.55     12.70 o 
  24   0   3      182.25      199.42     31.22 o 
 -29   1   3       99.80      119.65     19.59 o 
 -27   1   3       77.95       98.61     32.28 o 
 -25   1   3      661.19      655.11     25.42 o 
 -23   1   3      135.38      115.10     12.01 o 
 -21   1   3       90.44       89.04     10.16 o 
 -19   1   3      459.41      453.93     14.79 o 
 -17   1   3      269.10      268.36      8.10 o 
 -15   1   3      821.28      867.24     12.81 o 
 -13   1   3      456.45      469.60      8.42 o 
 -11   1   3      437.47      450.85      8.13 o 
  -9   1   3     1458.45     1556.95     17.24 o 
  -7   1   3     7568.41     7698.29     63.73 o 
  -5   1   3     6008.65     5825.18     45.16 o 
  -3   1   3     1431.27     1426.68     13.34 o 
  -1   1   3     5673.07     5403.93     40.91 o 
   1   1   3      681.12      702.75      6.94 o 
   3   1   3      734.60      752.74      7.27 o 
   5   1   3     3625.16     3721.16     32.30 o 
   7   1   3     3388.52     3524.52     34.86 o 
   9   1   3      675.73      703.12     12.05 o 
  11   1   3       67.55       64.46      5.08 o 
  13   1   3      562.07      526.54      9.87 o 
  15   1   3       48.69       51.05      4.99 o 
  17   1   3      151.72      153.56      8.52 o 
  19   1   3       10.51        7.90      6.23 o 
  21   1   3       52.06       35.73      8.79 o 
  23   1   3      127.07      147.46     18.50 o 
  25   1   3       42.78       62.06     22.65 o 
 -28   2   3       32.28       21.90     11.69 o 
 -26   2   3      236.45      245.70     26.63 o 
 -24   2   3      109.63      106.15     13.01 o 
 -22   2   3       60.79       58.31      7.96 o 
 -20   2   3      107.56      114.59     14.41 o 
 -18   2   3       46.25       50.11      6.07 o 
 -16   2   3     1084.95     1088.42     19.62 o 
 -14   2   3      522.17      512.42     10.98 o 
 -12   2   3      885.88      920.98     14.47 o 
 -10   2   3      388.56      430.09      9.49 o 
  -8   2   3     1637.73     1730.57     18.88 o 
  -6   2   3       27.81       24.21      2.16 o 
  -4   2   3      363.79      370.55      5.52 o 
  -2   2   3     2836.63     2773.01     22.36 o 
   0   2   3     2614.16     2692.05     27.46 o 
   2   2   3     2007.43     2075.30     22.10 o 
   4   2   3     1433.14     1490.96     13.29 o 
   6   2   3     4771.37     4777.07     38.85 o 
   8   2   3      279.79      294.37      6.39 o 
  10   2   3      279.90      280.22      7.48 o 
  12   2   3      576.11      581.99     17.18 o 
  14   2   3      347.92      333.51     14.15 o 
  16   2   3      139.64      153.16     13.95 o 
  18   2   3       38.68       34.96      7.88 o 
  20   2   3      106.96      110.47     14.51 o 
  22   2   3      114.73      130.08     18.83 o 
  24   2   3       38.30       42.20     14.02 o 
 -27   3   3       43.85       43.35     14.71 o 
 -25   3   3      130.35      155.78     20.71 o 
 -23   3   3       40.40       28.29      7.21 o 
 -21   3   3      165.78      174.00     12.44 o 
 -19   3   3      214.30      193.57     12.99 o 
 -17   3   3       92.81       83.09      7.33 o 
 -15   3   3      603.87      575.33     14.31 o 
 -13   3   3      172.22      182.78      7.65 o 
 -11   3   3      526.85      507.71     10.13 o 
  -9   3   3      275.98      291.63      7.93 o 
  -7   3   3     1094.87     1032.50     12.17 o 
  -5   3   3      127.92       97.33      3.76 o 
  -3   3   3     2370.07     2377.32     21.15 o 
  -1   3   3      931.63      942.50     11.16 o 
   1   3   3       63.60       67.39      5.24 o 
   3   3   3     1866.64     1978.73     24.31 o 
   5   3   3      310.64      308.76     13.05 o 
   7   3   3       58.22       56.38      5.36 o 
   9   3   3      307.95      278.39     14.23 o 
  11   3   3      305.80      330.71     15.97 o 
  13   3   3      180.90      157.05     12.98 o 
  15   3   3      238.49      239.46     15.89 o 
  17   3   3      247.73      287.92     17.85 o 
  19   3   3       25.72       26.61      8.64 o 
  21   3   3       56.75       46.96     10.68 o 
  23   3   3       50.34       35.01     21.40 o 
 -24   4   3       68.10       62.62     12.37 o 
 -22   4   3      129.11      123.52     13.01 o 
 -20   4   3      133.02       98.96     12.93 o 
 -18   4   3       20.21       27.34      8.25 o 
 -16   4   3      348.02      378.84     19.46 o 
 -14   4   3      143.54      178.11     13.27 o 
 -12   4   3      682.91      732.55     18.42 o 
 -10   4   3      320.14      334.34      9.38 o 
  -8   4   3     1599.29     1610.04     20.57 o 
  -6   4   3      421.75      409.59      8.26 o 
  -4   4   3      317.02      306.92      6.82 o 
  -2   4   3      217.05      215.40      7.87 o 
   0   4   3      444.91      445.32     11.34 o 
   2   4   3      480.60      444.68     12.30 o 
   4   4   3      162.87      189.56      8.88 o 
   6   4   3       81.67       73.47      7.28 o 
   8   4   3      134.53      115.44     11.43 o 
  10   4   3      418.84      401.91     18.57 o 
  12   4   3       27.57       18.24      8.08 o 
  14   4   3      275.05      302.34     20.73 o 
  16   4   3       84.41       55.52     11.00 o 
  18   4   3       83.03      110.35     22.24 o 
  20   4   3       52.86       55.84     17.84 o 
 -21   5   3      287.09      337.45     38.60 o 
 -19   5   3       97.70       93.38     21.99 o 
 -17   5   3       11.77        5.98      7.79 o 
 -15   5   3       27.71       35.83      9.15 o 
 -13   5   3      499.77      529.94     22.94 o 
 -11   5   3       42.24       35.56     10.51 o 
  -9   5   3       54.17       53.09     11.75 o 
  -7   5   3      737.38      811.41     34.20 o 
  -5   5   3      185.59      210.03     10.95 o 
  -3   5   3      154.76      165.87     10.05 o 
  -1   5   3      461.66      449.88     18.51 o 
   1   5   3       32.22       28.00      5.00 o 
   3   5   3        4.24        6.53      4.32 o 
   5   5   3       72.18       56.03      7.70 o 
   7   5   3       12.33        6.87      6.10 o 
   9   5   3      220.89      212.32     16.13 o 
  11   5   3       98.97       86.04     17.92 o 
  13   5   3       65.64       69.16     14.85 o 
  15   5   3       29.71       16.32      8.56 o 
  17   5   3        3.38        6.61      8.67 o 
 -18   6   3      156.09      170.44     25.67 o 
 -16   6   3       42.27       16.43     13.03 o 
 -14   6   3      202.42      212.56     24.12 o 
 -12   6   3      137.90      142.29     19.95 o 
 -10   6   3       51.34       57.61     23.30 o 
  -8   6   3      116.33      137.90     19.17 o 
  -6   6   3      137.67       91.23     15.61 o 
  -4   6   3      478.06      555.10     44.67 o 
  -2   6   3      168.15      172.14     14.83 o 
   0   6   3       14.95        4.96      7.83 o 
   2   6   3       73.77       46.57      9.55 o 
   4   6   3       28.39       17.99      8.12 o 
   6   6   3      236.53      239.63     24.71 o 
   8   6   3       10.59        8.16      7.79 o 
  10   6   3       22.10       32.48      9.88 o 
  12   6   3        1.59       -1.78      7.98 o 
 -11   7   3       34.29        4.21     12.51 o 
  -9   7   3        5.59       12.91     12.18 o 
  -7   7   3      126.27      126.33     19.99 o 
  -5   7   3      223.24      316.15     39.29 o 
  -3   7   3       14.59       37.46     19.16 o 
  -1   7   3       37.36       36.74     18.40 o 
   1   7   3       38.57       32.11     17.73 o 
   3   7   3       15.22       39.16     19.32 o 
   5   7   3       34.19       27.62     18.25 o 
 -30   0   4        0.53       -8.00     12.81 o 
 -28   0   4      267.84      219.44     32.92 o 
 -26   0   4      425.11      426.75     39.68 o 
 -24   0   4      561.64      584.93     41.86 o 
 -22   0   4      840.25      781.81     45.98 o 
 -20   0   4      123.34      103.71     11.37 o 
 -18   0   4      154.44      171.35     11.05 o 
 -16   0   4      993.34     1080.35     21.16 o 
 -14   0   4       57.03       41.23      4.97 o 
 -12   0   4       81.50       93.00      6.16 o 
 -10   0   4     1347.78     1375.51     23.33 o 
  -8   0   4     5559.47     5515.40     67.54 o 
  -6   0   4     3312.03     3334.31     37.28 o 
  -4   0   4       76.32       76.17      3.50 o 
  -2   0   4     3689.68     3573.52     36.61 o 
   0   0   4     1522.29     1515.26     16.34 o 
   2   0   4     8408.72     8216.79     73.31 o 
   4   0   4     3775.00     3736.87     37.38 o 
   6   0   4      393.51      466.14      9.81 o 
   8   0   4     1427.16     1424.93     21.95 o 
  10   0   4      335.33      359.81     10.18 o 
  12   0   4      271.57      269.47     13.05 o 
  14   0   4      100.73      121.90     13.55 o 
  16   0   4      400.77      409.36     22.46 o 
  18   0   4       71.14       75.25     12.25 o 
  20   0   4      205.05      240.22     28.40 o 
  22   0   4      241.20      292.43     35.30 o 
  24   0   4       37.84       51.04     21.04 o 
 -29   1   4      153.03      205.27     23.34 o 
 -27   1   4       26.95       30.76     11.29 o 
 -25   1   4      430.64      426.25     20.77 o 
 -23   1   4      549.48      578.89     22.58 o 
 -21   1   4       34.61       40.17     12.79 o 
 -19   1   4      456.57      449.59     16.37 o 
 -17   1   4      562.63      562.85     11.64 o 
 -15   1   4      604.11      680.81     11.17 o 
 -13   1   4     2276.40     2246.76     26.32 o 
 -11   1   4     4325.92     4410.31     40.94 o 
  -9   1   4     4939.83     5126.20     41.95 o 
  -7   1   4     2188.13     2218.19     20.38 o 
  -5   1   4     5283.85     5281.55     41.97 o 
  -3   1   4     2403.99     2374.69     19.99 o 
  -1   1   4     3561.32     3459.60     27.74 o 
   1   1   4     2025.83     1968.69     15.42 o 
   3   1   4       55.44       67.45      2.43 o 
   5   1   4     2231.13     2152.97     20.33 o 
   7   1   4      812.58      742.52      9.72 o 
   9   1   4     1176.97     1202.51     14.28 o 
  11   1   4       46.03       32.49      2.98 o 
  13   1   4      431.24      442.56      9.46 o 
  15   1   4       57.62       55.04      5.33 o 
  17   1   4       13.42       13.36      4.32 o 
  19   1   4      373.20      377.74     19.14 o 
  21   1   4      133.85      136.36     17.68 o 
  23   1   4       23.95       19.04     10.93 o 
 -28   2   4      101.16       76.75     49.86 o 
 -26   2   4       97.66       91.85     13.65 o 
 -24   2   4      314.08      287.54     15.86 o 
 -22   2   4      326.69      346.31     15.75 o 
 -20   2   4      570.52      551.80     17.98 o 
 -18   2   4      122.54      114.35      8.12 o 
 -16   2   4     1169.44     1106.79     20.38 o 
 -14   2   4      301.60      311.88      8.61 o 
 -12   2   4      226.81      245.55      7.73 o 
 -10   2   4      804.59      847.73     14.12 o 
  -8   2   4     4857.85     5057.29     41.85 o 
  -6   2   4     2178.32     2225.89     20.95 o 
  -4   2   4     3607.71     3633.74     31.00 o 
  -2   2   4      167.97      193.26      4.95 o 
   0   2   4     1302.01     1294.76     15.35 o 
   2   2   4      415.89      387.12     10.93 o 
   4   2   4      285.28      306.78      5.50 o 
   6   2   4      382.76      373.41      7.32 o 
   8   2   4      395.26      378.33      7.90 o 
  10   2   4      634.20      625.76     11.68 o 
  12   2   4     1818.98     1833.67     32.70 o 
  14   2   4      557.30      517.28     19.15 o 
  16   2   4       11.16        9.83      6.01 o 
  18   2   4      120.60      110.78     12.02 o 
  20   2   4      188.22      171.53     14.84 o 
  22   2   4       13.21       22.10     12.10 o 
 -27   3   4      124.59      153.98     28.44 o 
 -25   3   4      236.11      210.64     14.92 o 
 -23   3   4       92.16      108.36     10.99 o 
 -21   3   4       35.28       41.42      7.74 o 
 -19   3   4      504.16      459.84     17.25 o 
 -17   3   4       30.79       29.79      5.39 o 
 -15   3   4       17.81       13.89      3.98 o 
 -13   3   4      836.64      850.59     15.18 o 
 -11   3   4       88.56       76.79      4.84 o 
  -9   3   4     1453.32     1474.01     17.47 o 
  -7   3   4      236.95      246.10      5.29 o 
  -5   3   4     1020.16     1045.45     13.56 o 
  -3   3   4      510.95      577.39      7.92 o 
  -1   3   4      606.93      639.85     11.82 o 
   1   3   4        9.24        1.68      2.39 o 
   3   3   4      746.68      747.17     17.12 o 
   5   3   4       79.74       83.04      6.01 o 
   7   3   4      376.45      347.38     15.70 o 
   9   3   4     1911.39     1844.28     47.36 o 
  11   3   4      116.32      124.68     11.68 o 
  13   3   4       31.58       24.79      6.68 o 
  15   3   4      234.08      199.64     15.23 o 
  17   3   4      139.68      151.07     14.28 o 
  19   3   4       21.97       20.62      8.28 o 
  21   3   4        6.22        7.30      8.58 o 
 -26   4   4       33.49       21.93     10.80 o 
 -24   4   4       17.91       11.17     11.98 o 
 -22   4   4      260.63      273.15     19.65 o 
 -20   4   4       91.55       93.58     12.16 o 
 -18   4   4       85.10       62.55     10.41 o 
 -16   4   4      543.36      549.90     19.15 o 
 -14   4   4        9.93       11.73      5.39 o 
 -12   4   4      196.25      204.36      9.57 o 
 -10   4   4      716.95      723.77     13.96 o 
  -8   4   4      400.83      399.49      9.49 o 
  -6   4   4     1338.80     1342.00     19.85 o 
  -4   4   4      860.53      863.63     14.97 o 
  -2   4   4      137.14      134.04      7.27 o 
   0   4   4      629.68      621.87     14.74 o 
   2   4   4      337.47      307.27     10.65 o 
   4   4   4        9.90        8.06      3.76 o 
   6   4   4      213.97      189.31     10.97 o 
   8   4   4      380.41      387.45     27.99 o 
  10   4   4       60.76       64.81      9.48 o 
  12   4   4      385.16      399.33     20.18 o 
  14   4   4       67.73       62.14     11.45 o 
  16   4   4       36.14       41.35     13.41 o 
  18   4   4       31.35       45.32     11.18 o 
 -23   5   4        7.29       14.24     10.46 o 
 -21   5   4        7.24        5.65     10.12 o 
 -19   5   4       37.01       39.80     11.00 o 
 -17   5   4       25.29       25.31      9.12 o 
 -15   5   4      368.06      378.62     27.55 o 
 -13   5   4       56.65       39.84     11.72 o 
 -11   5   4       81.28       58.42     17.64 o 
  -9   5   4      228.10      209.11     19.78 o 
  -7   5   4      622.77      623.01     17.50 o 
  -5   5   4      486.97      495.10     15.78 o 
  -3   5   4      281.21      287.34     12.84 o 
  -1   5   4       42.89       48.66      8.54 o 
   1   5   4      287.69      299.55     12.75 o 
   3   5   4      360.12      325.53     15.43 o 
   5   5   4      357.12      311.86     15.96 o 
   7   5   4      103.05       88.43     12.06 o 
   9   5   4       11.79        5.41      6.48 o 
  11   5   4        0.85        5.35      6.54 o 
  13   5   4        6.72       -1.35      6.39 o 
  15   5   4        5.92        7.41      8.38 o 
 -18   6   4       37.95       48.84     17.78 o 
 -16   6   4       65.53       45.24     14.64 o 
 -14   6   4        7.85       19.12     11.84 o 
 -12   6   4       28.67       32.22     13.40 o 
 -10   6   4       78.06       72.90     15.20 o 
  -8   6   4      167.15      199.27     21.59 o 
  -6   6   4      266.10      277.92     63.99 o 
  -4   6   4      428.28      459.54     21.23 o 
  -2   6   4      232.81      224.64     22.86 o 
   0   6   4       43.63       34.53     11.33 o 
   2   6   4       35.59       20.62      8.05 o 
   4   6   4       54.71       48.72     10.03 o 
   6   6   4      144.18      105.08     13.31 o 
   8   6   4        4.98       11.28      8.04 o 
  10   6   4       13.08       10.45      8.64 o 
  12   6   4       74.47       65.00     13.13 o 
  -9   7   4       89.75       83.11     18.72 o 
  -7   7   4        8.57       19.79     12.04 o 
  -5   7   4      280.18      309.10     39.36 o 
  -3   7   4       17.69       18.07     17.75 o 
  -1   7   4      146.95      190.27     33.25 o 
   1   7   4       61.31       63.78     20.68 o 
   3   7   4        8.25       12.88     15.35 o 
 -30   0   5        6.38        2.09     14.28 o 
 -28   0   5       34.51        8.91     13.54 o 
 -26   0   5       35.67       40.95     16.87 o 
 -24   0   5      222.02      221.82     28.48 o 
 -22   0   5      146.91      188.92     24.69 o 
 -20   0   5      460.03      517.57     31.27 o 
 -18   0   5       69.71       80.60      6.60 o 
 -16   0   5       22.69       12.71      5.69 o 
 -14   0   5      325.06      318.59     11.19 o 
 -12   0   5     1069.52     1027.05     20.59 o 
 -10   0   5     2240.02     2437.42     36.00 o 
  -8   0   5     1327.35     1317.61     22.38 o 
  -6   0   5      742.25      685.43     12.02 o 
  -4   0   5     1323.93     1223.82     17.44 o 
  -2   0   5      460.42      458.96      9.68 o 
   0   0   5     4655.10     4789.00     43.42 o 
   2   0   5        0.04        0.50      1.65 o 
   4   0   5     1265.84     1341.92     17.90 o 
   6   0   5       24.84       23.93      3.60 o 
   8   0   5      103.35      110.62      5.75 o 
  10   0   5      230.17      258.96     10.22 o 
  12   0   5      322.69      305.21     11.30 o 
  14   0   5       60.54       67.58      9.13 o 
  16   0   5        0.56       -0.73      5.67 o 
  18   0   5        0.40        3.78      6.80 o 
  20   0   5        0.44       -0.21      8.21 o 
  22   0   5      164.74      177.13     30.91 o 
 -29   1   5      203.68      234.47     24.66 o 
 -27   1   5      190.50      221.27     24.08 o 
 -25   1   5       46.44       49.69      9.42 o 
 -23   1   5      547.77      550.33     21.75 o 
 -21   1   5      467.13      420.76     15.10 o 
 -19   1   5      123.52       97.82      8.12 o 
 -17   1   5       53.78       37.85      3.79 o 
 -15   1   5      136.25      138.49      7.52 o 
 -13   1   5      698.74      737.93     12.09 o 
 -11   1   5      529.33      600.12     10.19 o 
  -9   1   5     2133.11     2143.63     20.88 o 
  -7   1   5     1450.72     1529.52     15.85 o 
  -5   1   5      378.63      386.02      6.36 o 
  -3   1   5     4320.60     4433.80     35.37 o 
  -1   1   5      716.40      675.18      7.71 o 
   1   1   5      510.35      524.30      6.85 o 
   3   1   5     3590.34     3625.93     42.77 o 
   5   1   5      616.16      604.21      8.85 o 
   7   1   5     1921.94     2037.56     18.99 o 
   9   1   5       98.26      125.29      4.74 o 
  11   1   5     1008.34     1084.69     15.63 o 
  13   1   5      182.32      176.74      7.93 o 
  15   1   5      421.60      440.73     13.44 o 
  17   1   5       31.54       27.58      5.24 o 
  19   1   5       22.28       21.37      9.53 o 
  21   1   5      136.02      184.23     59.35 o 
  23   1   5      121.52      118.61     23.99 o 
 -30   2   5      212.04      187.84     23.88 o 
 -28   2   5       84.66       98.81     13.69 o 
 -26   2   5      481.12      492.66     20.27 o 
 -24   2   5      136.36      116.23     12.91 o 
 -22   2   5      201.83      190.65     12.24 o 
 -20   2   5      136.56      111.04      9.50 o 
 -18   2   5      151.56      141.56      9.86 o 
 -16   2   5      259.73      259.43      9.84 o 
 -14   2   5      239.48      259.09      8.72 o 
 -12   2   5     1175.50     1232.25     16.13 o 
 -10   2   5     4921.90     5002.27     42.35 o 
  -8   2   5      359.96      364.48      6.64 o 
  -6   2   5     3236.04     3427.28     30.22 o 
  -4   2   5      242.74      226.46      6.98 o 
  -2   2   5       86.86      101.00      3.20 o 
   0   2   5      752.95      815.56      9.57 o 
   2   2   5      951.83      944.67     10.37 o 
   4   2   5       28.68       33.74      2.27 o 
   6   2   5     1220.20     1205.50     14.37 o 
   8   2   5     2310.83     2329.25     37.44 o 
  10   2   5      535.94      549.24     13.44 o 
  12   2   5       89.35      101.75      8.36 o 
  14   2   5      178.39      193.12     11.28 o 
  16   2   5       34.58       32.62      8.11 o 
  18   2   5      452.71      488.93     21.25 o 
  20   2   5       31.28       22.75      8.38 o 
  22   2   5       87.50      100.05     18.22 o 
 -27   3   5       28.74       45.41     11.68 o 
 -25   3   5      106.12       90.73     10.87 o 
 -23   3   5       59.96       57.84      8.90 o 
 -21   3   5      131.91      129.96     12.29 o 
 -19   3   5      100.35      110.65     10.10 o 
 -17   3   5       39.96       40.61      6.70 o 
 -15   3   5      117.60      116.36      7.68 o 
 -13   3   5     2027.69     2114.24     30.89 o 
 -11   3   5      636.30      652.75     11.43 o 
  -9   3   5      446.97      474.55      8.49 o 
  -7   3   5       43.95       44.69      3.02 o 
  -5   3   5      336.28      357.18      6.82 o 
  -3   3   5      227.32      235.07      6.20 o 
  -1   3   5      304.48      258.11      7.91 o 
   1   3   5      569.02      543.66     11.42 o 
   3   3   5      516.55      503.02     11.97 o 
   5   3   5      382.98      395.79     12.53 o 
   7   3   5      117.56      138.28     10.62 o 
   9   3   5     2147.59     2101.24     37.39 o 
  11   3   5       59.41       56.02     10.74 o 
  13   3   5      217.57      197.35     14.84 o 
  15   3   5      458.78      558.26     49.99 o 
  17   3   5       43.52       30.54      9.47 o 
  19   3   5       28.96       21.14      9.14 o 
 -26   4   5       23.04       20.18     10.29 o 
 -24   4   5       46.73       53.17     15.42 o 
 -22   4   5       46.15       32.22      9.56 o 
 -20   4   5       89.85      107.02     22.04 o 
 -18   4   5       75.51       74.39      9.26 o 
 -16   4   5        1.62        6.27      5.09 o 
 -14   4   5       53.49       55.01      7.67 o 
 -12   4   5     1494.63     1601.58     26.80 o 
 -10   4   5      194.12      170.71     10.44 o 
  -8   4   5       90.46       89.26      7.69 o 
  -6   4   5      263.27      277.21      8.91 o 
  -4   4   5      432.00      454.59     11.49 o 
  -2   4   5      252.83      233.22      9.53 o 
   0   4   5      111.10       99.73      7.62 o 
   2   4   5      142.76      128.92      7.92 o 
   4   4   5      252.83      234.17     14.58 o 
   6   4   5       21.57       20.14      7.13 o 
   8   4   5      273.07      293.23     40.22 o 
  10   4   5      226.78      238.61     16.37 o 
  12   4   5       66.90       54.77     13.72 o 
  14   4   5      248.55      209.15     16.87 o 
  16   4   5       30.12       38.77      9.86 o 
  18   4   5        9.60        5.26      9.03 o 
 -23   5   5        0.83       -3.00      9.32 o 
 -21   5   5        7.48        9.24      8.80 o 
 -19   5   5       62.72       80.27     14.38 o 
 -17   5   5      373.17      427.91     30.19 o 
 -15   5   5      388.19      423.43     29.24 o 
 -13   5   5      215.66      241.89     51.52 o 
 -11   5   5      236.04      241.63     17.11 o 
  -9   5   5       81.62       92.37     16.36 o 
  -7   5   5       45.81       50.82      6.74 o 
  -5   5   5      158.82      163.33     12.36 o 
  -3   5   5      338.10      377.85     16.23 o 
  -1   5   5       36.17       38.09      5.88 o 
   1   5   5      369.89      338.77     13.78 o 
   3   5   5      287.86      289.04     16.77 o 
   5   5   5       85.54       89.64     12.18 o 
   7   5   5       67.76       67.38     10.21 o 
   9   5   5       45.57       34.16      8.89 o 
  11   5   5       53.72       50.66     11.55 o 
  13   5   5       20.79       15.91      8.92 o 
  15   5   5       34.01       24.53     10.23 o 
 -18   6   5       98.60      111.46     21.44 o 
 -16   6   5      277.87      355.36     31.96 o 
 -14   6   5       68.51       64.42     15.25 o 
 -12   6   5       29.47       11.95     10.25 o 
 -10   6   5      206.73      188.44     22.17 o 
  -8   6   5      119.69      101.19     22.25 o 
  -6   6   5       77.57      110.42     17.62 o 
  -4   6   5        5.10        7.23      6.89 o 
  -2   6   5       26.34       34.51      7.81 o 
   0   6   5       50.94       35.16      9.21 o 
   2   6   5       25.12       13.68      6.26 o 
   4   6   5        7.71        0.43      6.98 o 
   6   6   5        1.87       -3.47      7.15 o 
   8   6   5        2.62        3.28      7.94 o 
  10   6   5      184.81      225.49     19.72 o 
  -9   7   5       51.11       37.95     14.94 o 
  -7   7   5       75.08       62.32     16.70 o 
  -5   7   5       61.82       75.53     23.33 o 
  -3   7   5       13.22       29.61     18.16 o 
  -1   7   5        4.62        5.68     13.84 o 
   1   7   5        6.27        9.43     14.33 o 
 -30   0   6       14.61        7.21     14.81 o 
 -28   0   6       19.21        9.16     12.63 o 
 -26   0   6        3.58        6.53     11.63 o 
 -24   0   6       42.01       50.27     15.92 o 
 -22   0   6       79.64       66.21     16.14 o 
 -20   0   6      336.09      317.92     29.13 o 
 -18   0   6      189.07      205.33     20.32 o 
 -16   0   6      642.93      712.22     21.03 o 
 -14   0   6     1459.85     1429.01     27.02 o 
 -12   0   6     1396.79     1383.27     25.50 o 
 -10   0   6      486.64      491.55     20.28 o 
  -8   0   6      299.96      346.10      8.79 o 
  -6   0   6     2315.63     2304.82     29.42 o 
  -4   0   6      737.84      733.74     12.33 o 
  -2   0   6      179.91      184.23      5.89 o 
   0   0   6      460.53      500.79      9.07 o 
   2   0   6     2614.19     2751.57     32.92 o 
   4   0   6       51.70       40.31      3.80 o 
   6   0   6      287.96      304.03      8.76 o 
   8   0   6        5.79        8.43      2.92 o 
  10   0   6      182.89      163.87      8.94 o 
  12   0   6       38.99       31.68      5.83 o 
  14   0   6       77.64       71.82      8.12 o 
  16   0   6        4.35       -4.12      7.06 o 
  18   0   6        3.71       13.88      8.81 o 
  20   0   6       67.84       79.65     14.49 o 
 -31   1   6       48.94       68.73     36.90 o 
 -29   1   6      124.95      120.63     51.47 o 
 -27   1   6       11.88       -0.87      7.71 o 
 -25   1   6      179.82      181.30     16.59 o 
 -23   1   6      330.60      350.64     18.06 o 
 -21   1   6       20.99       13.35      4.84 o 
 -19   1   6      699.26      679.51     18.77 o 
 -17   1   6      840.45      830.63     17.51 o 
 -15   1   6      120.36      142.10      6.05 o 
 -13   1   6       31.22       37.37      4.68 o 
 -11   1   6      679.96      734.79     10.74 o 
  -9   1   6     5460.24     5493.78     45.97 o 
  -7   1   6     5197.93     5400.78     44.83 o 
  -5   1   6      664.58      681.69     11.08 o 
  -3   1   6      339.39      356.58      6.41 o 
  -1   1   6       20.06       13.68      1.54 o 
   1   1   6      184.39      181.00      4.48 o 
   3   1   6       53.40       42.30      2.75 o 
   5   1   6      273.48      256.83      6.61 o 
   7   1   6      172.86      176.02      5.44 o 
   9   1   6       38.15       37.18      3.32 o 
  11   1   6       23.12       17.81      3.27 o 
  13   1   6       83.17       66.45      5.58 o 
  15   1   6       67.41       65.16      7.58 o 
  17   1   6        8.43        3.27      4.77 o 
  19   1   6      164.08      189.52     20.15 o 
  21   1   6      130.30      136.57     19.47 o 
 -30   2   6       61.60       44.19     14.82 o 
 -28   2   6      124.36      158.14     13.88 o 
 -26   2   6       24.11       11.88      7.80 o 
 -24   2   6      391.93      395.74     27.24 o 
 -22   2   6      257.91      235.27     15.99 o 
 -20   2   6       36.26       24.56      5.74 o 
 -18   2   6       26.21       19.56      5.18 o 
 -16   2   6       80.31       84.49      7.18 o 
 -14   2   6      406.67      443.46     12.90 o 
 -12   2   6      889.14      940.66     17.23 o 
 -10   2   6       71.25       59.20      3.61 o 
  -8   2   6     1416.12     1431.06     16.13 o 
  -6   2   6      177.45      183.52      4.68 o 
  -4   2   6     2730.28     2875.91     25.84 o 
  -2   2   6      797.88      762.02      9.58 o 
   0   2   6      193.79      168.69      3.93 o 
   2   2   6      279.96      281.66      5.57 o 
   4   2   6     2180.89     2213.69     23.79 o 
   6   2   6     1922.15     1807.80     31.70 o 
   8   2   6      134.42      123.13      7.95 o 
  10   2   6      254.71      243.71      9.75 o 
  12   2   6      125.52      138.90      9.93 o 
  14   2   6        3.49        5.68      5.92 o 
  16   2   6      101.68      103.46     12.04 o 
  18   2   6       90.07       80.02     11.42 o 
  20   2   6       93.79      118.72     19.59 o 
 -29   3   6        4.65       21.34     18.21 o 
 -27   3   6      103.75      103.87     22.91 o 
 -25   3   6       79.00       54.10     11.58 o 
 -23   3   6      173.35      145.70     19.02 o 
 -21   3   6      168.55      159.30     12.14 o 
 -19   3   6      328.64      318.36     18.93 o 
 -17   3   6        6.31        9.49      4.59 o 
 -15   3   6      325.39      311.40     14.93 o 
 -13   3   6     1213.29     1170.20     21.44 o 
 -11   3   6      186.14      172.07      6.45 o 
  -9   3   6      182.83      203.91      6.50 o 
  -7   3   6      695.35      740.89     11.00 o 
  -5   3   6      159.19      171.36      5.15 o 
  -3   3   6      831.72      854.68     15.08 o 
  -1   3   6      174.33      164.17      7.34 o 
   1   3   6      451.88      458.21     15.71 o 
   3   3   6      719.89      694.20     25.36 o 
   5   3   6      473.51      427.07     14.98 o 
   7   3   6      653.78      651.52     18.55 o 
   9   3   6      108.26       97.32      8.52 o 
  11   3   6      264.09      258.64     16.77 o 
  13   3   6       78.24       56.93      9.66 o 
  15   3   6        6.42       18.47      7.94 o 
  17   3   6      101.42       92.27     19.97 o 
  19   3   6        5.56        6.89      9.13 o 
 -26   4   6       34.05       18.81     10.29 o 
 -24   4   6        3.63        8.63      8.47 o 
 -22   4   6       74.77       71.19     10.35 o 
 -20   4   6        4.32        2.01      5.93 o 
 -18   4   6       87.99       78.65     13.81 o 
 -16   4   6      214.69      232.67     13.78 o 
 -14   4   6      282.98      288.47     14.22 o 
 -12   4   6      257.46      272.06     15.05 o 
 -10   4   6      782.63      896.27     39.54 o 
  -8   4   6      727.53      764.65     20.13 o 
  -6   4   6      136.44      133.91      7.33 o 
  -4   4   6       50.24       54.20      5.91 o 
  -2   4   6      155.48      150.71      8.79 o 
   0   4   6       97.80       74.21      9.02 o 
   2   4   6       68.16       65.14      6.33 o 
   4   4   6      814.04      805.59     20.16 o 
   6   4   6      337.65      327.20     23.45 o 
   8   4   6      131.41      137.64     17.49 o 
  10   4   6       47.60       43.16      8.92 o 
  12   4   6      169.86      152.93     14.86 o 
  14   4   6       19.27       24.45      8.44 o 
  16   4   6        0.84        4.85      8.09 o 
 -23   5   6       14.84       32.93     13.89 o 
 -21   5   6       13.29       -5.32      9.93 o 
 -19   5   6      163.36      164.68     21.76 o 
 -17   5   6      110.86       94.04     16.99 o 
 -15   5   6       30.85       28.37     11.25 o 
 -13   5   6      292.19      300.49     19.45 o 
 -11   5   6       97.21       95.24     18.39 o 
  -9   5   6      155.50      154.61     17.81 o 
  -7   5   6      130.04      136.74     12.09 o 
  -5   5   6      247.15      261.01     17.27 o 
  -3   5   6      111.52      167.05     27.04 o 
  -1   5   6      454.58      412.00     26.88 o 
   1   5   6      406.72      468.67     17.63 o 
   3   5   6        0.58        1.08      5.26 o 
   5   5   6       40.41       35.32      8.54 o 
   7   5   6       16.20       13.88      7.17 o 
   9   5   6       19.11       20.12      8.00 o 
  11   5   6       78.63       75.75     11.86 o 
  13   5   6       84.67       96.22     13.80 o 
 -18   6   6        1.88        4.09     14.34 o 
 -16   6   6       57.67       57.41     15.42 o 
 -14   6   6       16.61       42.49     13.88 o 
 -12   6   6       93.85       86.65     18.07 o 
 -10   6   6       42.05       30.92     14.83 o 
  -8   6   6      128.13      123.23     18.57 o 
  -6   6   6       11.17       10.41      9.85 o 
  -4   6   6       15.64       16.52      6.87 o 
  -2   6   6      132.89      111.58     11.56 o 
   0   6   6      121.03       95.39     12.71 o 
   2   6   6      129.64      117.28     13.36 o 
   4   6   6        1.50        0.40      7.00 o 
   6   6   6       37.17       45.39     10.78 o 
   8   6   6      134.76      128.51     15.53 o 
  -7   7   6       40.53       43.31     15.55 o 
  -5   7   6        6.38       13.70     17.19 o 
  -3   7   6        7.94       -2.65     15.26 o 
 -30   0   7        1.22       12.72     14.74 o 
 -28   0   7       20.20       28.57     16.05 o 
 -26   0   7       70.69       56.50     18.00 o 
 -24   0   7       95.24      128.63     23.79 o 
 -22   0   7      128.60      145.91     23.56 o 
 -20   0   7     3728.56     3647.81     78.96 o 
 -18   0   7     2660.06     2691.19     64.95 o 
 -16   0   7      257.92      259.03     13.29 o 
 -14   0   7      825.86      798.78     21.97 o 
 -12   0   7      385.54      338.04     11.77 o 
 -10   0   7      201.43      206.81     10.98 o 
  -8   0   7       40.15       18.64      4.85 o 
  -6   0   7      159.77      164.58      7.14 o 
  -4   0   7      626.28      603.43     11.69 o 
  -2   0   7     1278.18     1249.93     17.46 o 
   0   0   7       54.48       65.72      5.09 o 
   2   0   7      373.96      362.26     10.13 o 
   4   0   7       26.31       31.56      4.07 o 
   6   0   7      405.18      371.52     15.46 o 
   8   0   7       14.91       38.91      5.25 o 
  10   0   7       37.10       50.39      6.80 o 
  12   0   7      152.29      133.27     12.83 o 
  14   0   7       62.59       71.32      9.88 o 
  16   0   7        8.80       -1.92      6.87 o 
  18   0   7      394.29      421.81     26.24 o 
  20   0   7        2.16       -3.29     12.02 o 
 -31   1   7        9.83        9.74     15.41 o 
 -29   1   7       97.82      133.90     19.94 o 
 -27   1   7       65.41       81.55     15.65 o 
 -25   1   7      110.73      110.82     19.87 o 
 -23   1   7      281.18      294.39     17.12 o 
 -21   1   7      543.24      564.63     17.94 o 
 -19   1   7      417.10      403.85     17.35 o 
 -17   1   7       45.37       44.51      5.18 o 
 -15   1   7      519.93      537.98     13.32 o 
 -13   1   7     1226.58     1286.19     18.08 o 
 -11   1   7      662.26      718.23     11.29 o 
  -9   1   7      629.99      687.62     10.53 o 
  -7   1   7      497.44      490.87      8.55 o 
  -5   1   7      129.36      138.52      4.41 o 
  -3   1   7      459.39      453.05      7.09 o 
  -1   1   7      278.88      308.50      6.68 o 
   1   1   7       63.60       66.19      4.15 o 
   3   1   7      420.44      414.12      8.71 o 
   5   1   7      465.26      417.97      8.51 o 
   7   1   7      497.85      559.96     10.76 o 
   9   1   7      319.11      321.99      9.65 o 
  11   1   7      117.79      121.73      8.85 o 
  13   1   7       49.09       50.70      6.81 o 
  15   1   7        9.35       10.90      5.44 o 
  17   1   7       77.70       98.32      9.73 o 
  19   1   7      154.78      205.07     21.57 o 
 -30   2   7       81.66      112.68     34.87 o 
 -28   2   7       15.12       13.20      8.41 o 
 -26   2   7       43.29       50.01     14.82 o 
 -24   2   7        7.99        6.44      5.41 o 
 -22   2   7       32.42       28.98      6.53 o 
 -20   2   7       72.67       52.68      7.42 o 
 -18   2   7     1116.03     1136.40     36.84 o 
 -16   2   7     2763.29     2786.70     46.61 o 
 -14   2   7      304.72      320.15      8.66 o 
 -12   2   7      388.97      436.59      8.78 o 
 -10   2   7      291.02      332.59      7.15 o 
  -8   2   7       32.74       25.46      2.57 o 
  -6   2   7      612.40      620.05      8.93 o 
  -4   2   7      119.70      115.91      4.14 o 
  -2   2   7        9.35       11.66      1.74 o 
   0   2   7      359.04      374.10      6.66 o 
   2   2   7      731.17      688.94     12.98 o 
   4   2   7      370.32      378.10     11.96 o 
   6   2   7      725.43      725.87     17.27 o 
   8   2   7      563.74      509.80     13.72 o 
  10   2   7      468.74      468.39     20.41 o 
  12   2   7      190.90      222.98     20.07 o 
  14   2   7       24.15       29.80      9.37 o 
  16   2   7       34.97       23.87      8.34 o 
  18   2   7        9.77        3.58      7.50 o 
 -29   3   7      108.08      111.65     15.86 o 
 -27   3   7       15.49        9.77      8.82 o 
 -25   3   7       56.56       64.94     10.31 o 
 -23   3   7       87.11       81.57     10.08 o 
 -21   3   7       15.71        7.86      5.53 o 
 -19   3   7     1119.70     1092.10     32.36 o 
 -17   3   7      238.02      244.49     15.61 o 
 -15   3   7      923.28     1046.25     42.55 o 
 -13   3   7     1567.67     1624.18     31.27 o 
 -11   3   7       70.49       70.93      5.67 o 
  -9   3   7      574.64      610.14     10.65 o 
  -7   3   7      309.33      295.01      7.81 o 
  -5   3   7      316.82      312.97      9.34 o 
  -3   3   7      250.01      224.69      8.36 o 
  -1   3   7      517.27      492.83     15.41 o 
   1   3   7      602.60      629.37     16.31 o 
   3   3   7      529.77      530.33     23.22 o 
   5   3   7     1732.52     1669.33     32.42 o 
   7   3   7      743.59      725.44     20.61 o 
   9   3   7       29.55       23.31      6.04 o 
  11   3   7      309.58      275.96     26.65 o 
  13   3   7       62.83       44.98     12.63 o 
  15   3   7       84.91       82.33     14.76 o 
  17   3   7       10.55       18.72      9.32 o 
 -26   4   7       66.66       64.79     12.99 o 
 -24   4   7       11.00       16.97      7.42 o 
 -22   4   7      194.24      195.71     15.29 o 
 -20   4   7       40.65       25.41      7.24 o 
 -18   4   7      160.33      130.59     13.53 o 
 -16   4   7      352.13      405.31     17.43 o 
 -14   4   7      607.91      630.62     37.74 o 
 -12   4   7       41.70       29.73      9.96 o 
 -10   4   7      129.64      151.53     12.63 o 
  -8   4   7      678.96      733.85     20.86 o 
  -6   4   7       74.63       76.97      9.05 o 
  -4   4   7       58.10       53.10      9.97 o 
  -2   4   7      128.97      124.30      8.68 o 
   0   4   7      915.57      882.23     21.07 o 
   2   4   7      480.92      471.62     15.16 o 
   4   4   7      573.88      549.68     18.18 o 
   6   4   7       38.31       22.94      5.89 o 
   8   4   7       53.53       32.06     10.45 o 
  10   4   7      112.07      101.75     12.49 o 
  12   4   7        0.69        4.43      6.70 o 
  14   4   7       79.11       69.55     11.92 o 
 -23   5   7       25.62       24.45     14.90 o 
 -21   5   7       79.82       53.27     15.84 o 
 -19   5   7      165.65      168.02     22.29 o 
 -17   5   7        5.05       10.24     10.22 o 
 -15   5   7       27.93       32.86      9.55 o 
 -13   5   7       86.45       84.42     12.49 o 
 -11   5   7      108.00      111.05     16.93 o 
  -9   5   7        5.66       -0.56      7.98 o 
  -7   5   7       36.07       33.65      7.81 o 
  -5   5   7       12.91       12.59      6.62 o 
  -3   5   7       50.37       30.59      7.73 o 
  -1   5   7      343.19      328.49     14.75 o 
   1   5   7       21.84       14.29      5.66 o 
   3   5   7       12.50       10.31      6.23 o 
   5   5   7      120.99       99.99     19.81 o 
   7   5   7       16.89       11.98      7.32 o 
   9   5   7      389.12      405.51     78.59 o 
  11   5   7       28.04       32.10     10.05 o 
 -18   6   7        4.51       13.05     15.15 o 
 -16   6   7       26.63       13.01     12.62 o 
 -14   6   7      348.40      389.56     31.36 o 
 -12   6   7       75.87       61.63     15.34 o 
 -10   6   7        4.23        4.16      9.51 o 
  -8   6   7       41.19       47.86     14.08 o 
  -6   6   7        4.94       16.90      8.58 o 
  -4   6   7       37.15       29.12      8.34 o 
  -2   6   7       66.05       77.72     12.42 o 
   0   6   7      294.75      344.03     24.99 o 
   2   6   7      162.15      177.44     15.84 o 
   4   6   7       10.58       11.19      8.25 o 
   6   6   7       44.42       46.66     11.07 o 
 -30   0   8        0.78        4.29     13.56 o 
 -28   0   8       85.71       65.57     20.38 o 
 -26   0   8       45.67       33.29     17.05 o 
 -24   0   8      449.95      383.56     36.48 o 
 -22   0   8     1048.15     1123.54     57.00 o 
 -20   0   8      247.75      222.80     16.57 o 
 -18   0   8       23.36       40.03      8.38 o 
 -16   0   8      234.15      225.56     12.73 o 
 -14   0   8      102.49       82.02      8.39 o 
 -12   0   8       16.00        8.07      3.57 o 
 -10   0   8     1722.91     1925.04     28.47 o 
  -8   0   8      348.75      374.62     11.53 o 
  -6   0   8     4289.24     4258.45     47.49 o 
  -4   0   8     5447.52     5268.06     56.69 o 
  -2   0   8      382.07      374.60      9.06 o 
   0   0   8       39.30       30.93      3.49 o 
   2   0   8      139.81      140.24      7.35 o 
   4   0   8        1.73        2.17      2.91 o 
   6   0   8      487.86      458.90     14.36 o 
   8   0   8      479.94      448.26     16.29 o 
  10   0   8       21.95       24.33      5.83 o 
  12   0   8       63.48       63.08     16.78 o 
  14   0   8       43.35       50.82     15.08 o 
  16   0   8      146.78      113.39     16.70 o 
  18   0   8       30.52        8.73     12.99 o 
 -31   1   8       75.91       85.68     18.71 o 
 -29   1   8       12.49       20.34     11.00 o 
 -27   1   8       15.31       13.25      9.61 o 
 -25   1   8      368.16      359.13     19.80 o 
 -23   1   8       75.38       79.11     10.82 o 
 -21   1   8      222.91      219.25     14.83 o 
 -19   1   8       37.97       30.45      7.01 o 
 -17   1   8     1182.81     1111.49     24.00 o 
 -15   1   8      192.25      179.43      8.31 o 
 -13   1   8     1365.96     1419.69     18.94 o 
 -11   1   8      650.89      722.07     11.60 o 
  -9   1   8      349.79      360.51      7.75 o 
  -7   1   8       51.34       62.07      3.50 o 
  -5   1   8      308.18      311.35      6.15 o 
  -3   1   8     1767.22     1811.92     17.90 o 
  -1   1   8     1965.40     1949.14     18.31 o 
   1   1   8      729.85      697.68     10.63 o 
   3   1   8      589.18      561.61     10.17 o 
   5   1   8      172.43      177.30      6.57 o 
   7   1   8       15.25       13.60      3.42 o 
   9   1   8       37.22       16.37      4.36 o 
  11   1   8      258.42      291.99     11.10 o 
  13   1   8       73.35       79.49      8.64 o 
  15   1   8       39.34       17.52      6.62 o 
  17   1   8       17.18       13.90     10.71 o 
 -30   2   8       26.91       23.27     12.68 o 
 -28   2   8       16.79       10.55     10.37 o 
 -26   2   8       18.86       13.73      8.04 o 
 -24   2   8       50.06       31.62      7.52 o 
 -22   2   8      319.30      311.88     15.49 o 
 -20   2   8      275.78      260.52     16.98 o 
 -18   2   8       75.84       93.23     10.71 o 
 -16   2   8     1146.03     1193.02     27.37 o 
 -14   2   8      585.83      617.54     13.42 o 
 -12   2   8      135.49      141.61      5.60 o 
 -10   2   8     1078.59     1071.04     15.30 o 
  -8   2   8      264.17      269.35      6.35 o 
  -6   2   8      618.96      638.41      9.63 o 
  -4   2   8      678.22      674.15     10.44 o 
  -2   2   8      413.63      419.85      7.49 o 
   0   2   8     1446.93     1395.06     26.19 o 
   2   2   8      871.18      853.52     19.54 o 
   4   2   8      118.28      109.09      8.35 o 
   6   2   8      154.93      168.65      8.90 o 
   8   2   8      144.59      162.72      9.19 o 
  10   2   8      174.62      191.87     10.08 o 
  12   2   8       19.48       22.70      6.14 o 
  14   2   8      114.35      113.68     12.51 o 
  16   2   8       40.02       49.93     10.58 o 
 -29   3   8       33.40       33.69     12.14 o 
 -27   3   8       25.60       30.02     10.71 o 
 -25   3   8       29.61       33.56      8.27 o 
 -23   3   8        0.80        0.74      5.58 o 
 -21   3   8      101.64      128.31     14.13 o 
 -19   3   8      574.79      594.07     23.69 o 
 -17   3   8      528.15      492.21     21.04 o 
 -15   3   8      280.48      290.64     14.05 o 
 -13   3   8      281.60      276.90     11.13 o 
 -11   3   8      216.76      214.22      8.61 o 
  -9   3   8      176.35      184.35      8.78 o 
  -7   3   8     1334.74     1360.54     24.41 o 
  -5   3   8     1505.68     1484.79     26.19 o 
  -3   3   8      311.36      305.54     11.23 o 
  -1   3   8      332.77      310.81     19.16 o 
   1   3   8        6.44       10.20      4.05 o 
   3   3   8     1608.27     1569.98     27.17 o 
   5   3   8       17.06       11.49      4.86 o 
   7   3   8       55.01       46.97      7.46 o 
   9   3   8       72.18       49.63      7.64 o 
  11   3   8      120.33       97.18     16.73 o 
  13   3   8      131.52      133.64     14.11 o 
  15   3   8      210.19      214.60     17.82 o 
 -26   4   8       22.72       27.67      9.57 o 
 -24   4   8       25.42       24.68      8.22 o 
 -22   4   8       95.51       89.71     11.51 o 
 -20   4   8        6.81        7.67      6.58 o 
 -18   4   8       65.13       69.87     11.76 o 
 -16   4   8      157.94      174.95     28.33 o 
 -14   4   8       53.75       61.59     14.39 o 
 -12   4   8      134.86      164.52     44.07 o 
 -10   4   8      155.15      141.12     11.20 o 
  -8   4   8      327.16      334.21     14.77 o 
  -6   4   8      410.26      407.81     20.75 o 
  -4   4   8      264.65      255.16     12.78 o 
  -2   4   8      249.32      263.89     12.64 o 
   0   4   8      143.89      132.88     10.20 o 
   2   4   8       24.76       19.70      5.37 o 
   4   4   8      133.49      124.71     10.52 o 
   6   4   8       30.82       27.14      6.50 o 
   8   4   8      139.19      119.39     13.12 o 
  10   4   8       63.09       50.18     10.25 o 
  12   4   8       19.40       25.66     10.25 o 
  14   4   8      196.04      185.12     49.87 o 
 -23   5   8       51.54       19.67     13.16 o 
 -21   5   8       51.69       56.14     17.70 o 
 -19   5   8        5.01       -0.25      7.54 o 
 -17   5   8       45.60       69.45     20.37 o 
 -15   5   8       40.02       33.53      9.86 o 
 -13   5   8      210.92      228.13     22.73 o 
 -11   5   8      106.24      100.03     16.60 o 
  -9   5   8        3.30       -1.45      8.00 o 
  -7   5   8      180.88      163.09     13.39 o 
  -5   5   8        4.04       10.37      6.76 o 
  -3   5   8      130.35      151.09     16.49 o 
  -1   5   8      176.91      187.85     12.61 o 
   1   5   8        1.26        5.37      5.69 o 
   3   5   8       12.59       11.03      7.12 o 
   5   5   8        9.72       15.03      7.64 o 
   7   5   8        3.23        2.67      7.28 o 
   9   5   8       18.48       12.68      8.69 o 
 -16   6   8        9.38        1.51     10.69 o 
 -14   6   8      114.20      138.31     21.85 o 
 -12   6   8        5.37       22.02     12.11 o 
 -10   6   8       53.74       43.08     11.26 o 
  -8   6   8       38.81       46.92     14.51 o 
  -6   6   8      158.17      194.19     16.29 o 
  -4   6   8      160.06      173.21     19.63 o 
  -2   6   8      314.09      372.51     62.17 o 
   0   6   8        7.74       22.11     10.35 o 
   2   6   8       47.71       21.75     11.63 o 
   4   6   8        7.02        9.89      8.26 o 
 -30   0   9        3.57       -0.20     13.63 o 
 -28   0   9        4.68       14.69     14.97 o 
 -26   0   9        1.04       -3.70     11.95 o 
 -24   0   9      118.06      121.06     23.99 o 
 -22   0   9       53.02       33.10     13.56 o 
 -20   0   9      435.15      481.88     23.42 o 
 -18   0   9     1999.13     1988.06     51.16 o 
 -16   0   9      979.93     1039.51     33.23 o 
 -14   0   9      497.90      491.20     37.86 o 
 -12   0   9       86.09       75.93      7.19 o 
 -10   0   9        8.17        8.13      3.21 o 
  -8   0   9       20.27       22.29      3.87 o 
  -6   0   9     1697.36     1638.67     24.22 o 
  -4   0   9       22.23       27.75      4.42 o 
  -2   0   9      819.33      840.50     15.18 o 
   0   0   9        9.51       11.70      3.03 o 
   2   0   9      755.74      799.32     17.75 o 
   4   0   9        7.00        6.16      3.43 o 
   6   0   9     1124.20     1104.70     27.43 o 
   8   0   9       32.79       48.64      7.20 o 
  10   0   9      105.84       89.96      9.75 o 
  12   0   9       41.32       28.35      7.10 o 
  14   0   9       22.23       36.33      9.27 o 
  16   0   9       62.02       70.52     20.13 o 
 -31   1   9      147.78      171.39     23.70 o 
 -29   1   9       65.54       52.29     25.42 o 
 -27   1   9       22.86       24.04     23.18 o 
 -25   1   9       99.23       90.61     12.34 o 
 -23   1   9       47.64       34.50      8.59 o 
 -21   1   9      820.23      852.06     57.92 o 
 -19   1   9     1440.02     1470.55     36.88 o 
 -17   1   9     1417.94     1341.01     28.66 o 
 -15   1   9      694.59      682.39     16.74 o 
 -13   1   9      147.22      145.72      7.61 o 
 -11   1   9      659.01      678.67     12.29 o 
  -9   1   9      173.47      168.67      6.17 o 
  -7   1   9      473.06      464.54      8.94 o 
  -5   1   9        0.08        3.67      1.69 o 
  -3   1   9      185.61      185.98      5.39 o 
  -1   1   9     2084.71     2137.89     20.96 o 
   1   1   9      116.01      105.21      4.95 o 
   3   1   9      337.02      327.69      8.72 o 
   5   1   9       41.28       32.01      4.35 o 
   7   1   9      122.08      132.01      8.17 o 
   9   1   9       11.15       12.34      4.21 o 
  11   1   9       79.51      101.28      8.07 o 
  13   1   9       15.70       11.02      5.85 o 
  15   1   9       28.08       16.98      6.56 o 
  17   1   9       85.68       58.73     22.15 o 
 -30   2   9       48.92       53.69     15.98 o 
 -28   2   9       83.26       93.52     14.27 o 
 -26   2   9       98.53      112.65     14.43 o 
 -24   2   9      121.81       97.03     10.72 o 
 -22   2   9      431.38      421.14     20.77 o 
 -20   2   9      164.32      182.26     14.73 o 
 -18   2   9      253.82      240.88     15.51 o 
 -16   2   9      896.84      907.11     28.87 o 
 -14   2   9      493.99      545.35     14.17 o 
 -12   2   9       25.22       23.85      4.03 o 
 -10   2   9      413.75      405.70      9.54 o 
  -8   2   9      206.12      204.20      6.39 o 
  -6   2   9      217.11      215.41      6.43 o 
  -4   2   9      431.49      427.34     10.07 o 
  -2   2   9      989.59      984.67     20.54 o 
   0   2   9      898.59      880.68     19.74 o 
   2   2   9      907.52      930.02     29.85 o 
   4   2   9      139.99      141.25     10.00 o 
   6   2   9       52.39       68.86      6.83 o 
   8   2   9       55.12       49.74      6.35 o 
  10   2   9       95.99       86.08      9.33 o 
  12   2   9      352.28      411.44     19.12 o 
  14   2   9       16.56       20.33      8.13 o 
  16   2   9       63.81       96.64     13.81 o 
 -29   3   9      144.30      152.25     17.94 o 
 -27   3   9       90.52      102.62     16.18 o 
 -25   3   9      160.98      173.93     14.25 o 
 -23   3   9       32.88       30.93      8.02 o 
 -21   3   9       59.35       41.99      9.19 o 
 -19   3   9     1049.73     1082.14     33.38 o 
 -17   3   9      205.36      156.08     21.10 o 
 -15   3   9      251.81      226.69     12.86 o 
 -13   3   9       51.76       46.64      6.01 o 
 -11   3   9       36.00       28.38      6.02 o 
  -9   3   9       43.61       60.19      6.09 o 
  -7   3   9      466.92      431.95     13.23 o 
  -5   3   9       73.59       66.14      6.42 o 
  -3   3   9      415.05      407.17     13.58 o 
  -1   3   9      712.84      722.39     21.54 o 
   1   3   9       23.54       19.56      4.89 o 
   3   3   9      471.81      483.90     22.42 o 
   5   3   9      180.78      201.09     12.34 o 
   7   3   9      162.42      183.97     12.39 o 
   9   3   9       68.53       77.53     12.14 o 
  11   3   9       47.72       65.01     10.93 o 
  13   3   9      227.85      247.80     18.42 o 
 -26   4   9       80.72       64.70     11.38 o 
 -24   4   9       33.54       27.64      8.85 o 
 -22   4   9       99.28       60.55     12.29 o 
 -20   4   9       91.09       82.67     12.64 o 
 -18   4   9       46.45       14.15     10.56 o 
 -16   4   9      131.61      119.89     17.77 o 
 -14   4   9      248.33      250.09     43.09 o 
 -12   4   9      246.09      256.46     28.46 o 
 -10   4   9       13.77        8.71      5.88 o 
  -8   4   9      121.89      129.57     20.28 o 
  -6   4   9      104.45       93.72     11.39 o 
  -4   4   9        6.66        1.40      4.15 o 
  -2   4   9       85.60       74.30      7.96 o 
   0   4   9      474.24      483.15     17.74 o 
   2   4   9       69.08       88.76      9.30 o 
   4   4   9      190.44      192.60     13.01 o 
   6   4   9       45.28       44.86      7.83 o 
   8   4   9       88.68       94.18     21.07 o 
  10   4   9       45.07       26.17      9.61 o 
  12   4   9       86.71       85.35     13.36 o 
 -23   5   9      134.70       95.95     20.39 o 
 -21   5   9       12.29        9.59      9.47 o 
 -19   5   9       38.49       30.91     10.81 o 
 -17   5   9        2.86       -3.07      7.57 o 
 -15   5   9       20.22        8.08     11.23 o 
 -13   5   9       42.84       50.28     14.45 o 
 -11   5   9      242.63      285.39     25.58 o 
  -9   5   9      117.43      113.79     12.15 o 
  -7   5   9        9.91        6.22      6.05 o 
  -5   5   9       35.35       23.32      7.84 o 
  -3   5   9       46.67       31.67      8.58 o 
  -1   5   9      117.71      128.25     11.22 o 
   1   5   9      243.76      244.47     14.63 o 
   3   5   9      412.04      406.77     26.30 o 
   5   5   9       15.88       13.76      7.97 o 
   7   5   9        0.00        4.51      8.09 o 
 -16   6   9       13.86        5.99     13.17 o 
 -14   6   9       36.00       27.59     12.95 o 
 -12   6   9       31.16       21.39     10.42 o 
 -10   6   9        2.52       -0.11     11.17 o 
  -8   6   9       23.93       31.58     13.62 o 
  -6   6   9        3.75       -1.61      7.28 o 
  -4   6   9      109.54      100.97     13.68 o 
  -2   6   9       37.36       41.43     12.49 o 
   0   6   9      138.41      178.74     20.80 o 
   2   6   9      150.22      122.10     23.97 o 
 -30   0  10       30.26       42.63     20.82 o 
 -28   0  10       44.06       20.61     15.40 o 
 -26   0  10       17.23       10.77     14.10 o 
 -24   0  10        2.31       -0.07     11.52 o 
 -22   0  10       77.23       94.08     20.47 o 
 -20   0  10        8.89       15.35      7.29 o 
 -18   0  10      452.70      452.65     22.53 o 
 -16   0  10     3902.96     3896.26    197.83 o 
 -14   0  10      112.62       93.66     12.80 o 
 -12   0  10     1430.55     1466.59     34.69 o 
 -10   0  10      133.55      117.05      8.16 o 
  -8   0  10       88.54       90.36      6.20 o 
  -6   0  10        7.84       10.45      3.08 o 
  -4   0  10      586.65      580.65     12.82 o 
  -2   0  10      392.98      419.44     11.04 o 
   0   0  10       45.86       46.95      6.47 o 
   2   0  10      787.83      750.77     17.76 o 
   4   0  10       59.32       77.37     14.24 o 
   6   0  10       13.89       24.79      6.24 o 
   8   0  10      169.25      177.62     13.01 o 
  10   0  10        1.19        6.91      5.43 o 
  12   0  10        3.40        5.71      6.91 o 
  14   0  10        8.78       11.68     12.70 o 
 -31   1  10        2.70        1.13     11.40 o 
 -29   1  10        2.86        3.29     10.88 o 
 -27   1  10       76.02       93.10     52.63 o 
 -25   1  10        5.06        5.99      7.51 o 
 -23   1  10       67.74       65.74     10.58 o 
 -21   1  10      361.70      358.24     29.82 o 
 -19   1  10      273.96      246.10     16.04 o 
 -17   1  10      357.47      371.43     14.63 o 
 -15   1  10     1897.44     1952.91     32.57 o 
 -13   1  10      378.10      360.71     10.71 o 
 -11   1  10      298.75      316.14     10.18 o 
  -9   1  10      318.57      300.43      8.83 o 
  -7   1  10      238.46      233.21      9.00 o 
  -5   1  10      862.10      839.16     14.88 o 
  -3   1  10     1404.11     1416.24     16.46 o 
  -1   1  10       13.59       12.81      2.64 o 
   1   1  10      150.33      153.53      7.23 o 
   3   1  10      363.11      318.08     11.12 o 
   5   1  10      495.26      463.90     13.68 o 
   7   1  10       93.21      114.38      8.32 o 
   9   1  10       50.70       48.57      6.48 o 
  11   1  10       92.69      105.10      8.68 o 
  13   1  10       96.01      121.91     11.22 o 
  15   1  10       84.82      120.07     11.95 o 
 -30   2  10       28.12       10.21     12.79 o 
 -28   2  10      130.54      112.88     16.95 o 
 -26   2  10      181.55      180.05     17.16 o 
 -24   2  10       63.17       84.33     17.63 o 
 -22   2  10      436.98      430.29     21.42 o 
 -20   2  10      338.12      377.28     19.96 o 
 -18   2  10      167.74      151.05     13.50 o 
 -16   2  10        2.71        4.01      5.38 o 
 -14   2  10      705.93      654.47     16.54 o 
 -12   2  10      854.79      900.30     17.14 o 
 -10   2  10       50.09       43.91      4.46 o 
  -8   2  10       99.95       97.39      5.84 o 
  -6   2  10      326.20      336.61     14.04 o 
  -4   2  10      700.18      657.50     16.84 o 
  -2   2  10       71.02       84.19      7.25 o 
   0   2  10      169.96      126.28     18.67 o 
   2   2  10      378.16      373.00     15.85 o 
   4   2  10       86.71       80.53      8.26 o 
   6   2  10      188.00      192.70     10.51 o 
   8   2  10       70.47       73.10     10.06 o 
  10   2  10      122.20      108.48     11.92 o 
  12   2  10       66.85       74.70      9.76 o 
  14   2  10       28.49       22.79     11.33 o 
 -27   3  10       85.51       87.90     12.14 o 
 -25   3  10        0.80        6.62      6.80 o 
 -23   3  10      302.24      293.87     20.21 o 
 -21   3  10      275.14      283.48     19.37 o 
 -19   3  10      159.74      144.01     14.29 o 
 -17   3  10      149.41      157.40     14.44 o 
 -15   3  10      120.36      131.56     12.72 o 
 -13   3  10       63.47       68.80     11.10 o 
 -11   3  10      105.65      108.83     10.31 o 
  -9   3  10      282.74      224.84     10.32 o 
  -7   3  10      262.28      263.54     11.18 o 
  -5   3  10      176.60      185.81     10.13 o 
  -3   3  10      405.34      386.36     14.68 o 
  -1   3  10      100.72       99.51     14.40 o 
   1   3  10       85.97       83.97     10.54 o 
   3   3  10      112.52      112.80     10.17 o 
   5   3  10       34.43       29.61      6.87 o 
   7   3  10        0.37       -3.36      5.08 o 
   9   3  10      123.32      121.14     15.04 o 
  11   3  10       32.29       32.71      9.68 o 
 -26   4  10       96.32       70.46     14.37 o 
 -24   4  10       12.12        2.23      8.58 o 
 -22   4  10       75.00       68.66     12.23 o 
 -20   4  10      101.66       73.64     16.67 o 
 -18   4  10      225.41      245.40     24.41 o 
 -16   4  10      331.66      328.69     26.64 o 
 -14   4  10       25.43       19.01     10.65 o 
 -12   4  10      138.17      173.74     25.06 o 
 -10   4  10      225.85      230.04     14.46 o 
  -8   4  10      219.31      204.01     14.35 o 
  -6   4  10      170.27      164.08     13.60 o 
  -4   4  10       53.15       68.92      8.23 o 
  -2   4  10      205.85      211.62     12.80 o 
   0   4  10       77.49       90.93     11.85 o 
   2   4  10       13.44       18.13      6.01 o 
   4   4  10       48.02       46.70      8.01 o 
   6   4  10       82.96       63.44     10.73 o 
   8   4  10       35.86       34.73      9.55 o 
  10   4  10       18.81       24.41     11.71 o 
 -21   5  10       21.94        5.05      9.42 o 
 -19   5  10      253.48      249.05     38.72 o 
 -17   5  10       33.04       15.36     13.49 o 
 -15   5  10       39.34       67.51     16.70 o 
 -13   5  10      247.76      244.00     25.30 o 
 -11   5  10       54.93       69.80     16.66 o 
  -9   5  10       25.52       20.37      8.05 o 
  -7   5  10       20.66       20.87      7.83 o 
  -5   5  10        1.12       -0.17      6.48 o 
  -3   5  10       16.32        7.42      7.21 o 
  -1   5  10        7.11        7.47      6.22 o 
   1   5  10       34.36       37.95      8.31 o 
   3   5  10      106.10      121.15     14.04 o 
   5   5  10       35.74       50.05     11.49 o 
 -14   6  10       11.80       10.04     10.61 o 
 -12   6  10       16.36       13.84     13.70 o 
 -10   6  10       27.77       33.36     14.53 o 
  -8   6  10       10.06       12.45     12.89 o 
  -6   6  10       78.53       68.70     16.05 o 
  -4   6  10        6.29       18.31     13.30 o 
  -2   6  10      185.07      200.57     39.85 o 
 -30   0  11       54.60       78.32     24.49 o 
 -28   0  11       20.64        8.84     14.17 o 
 -26   0  11       32.89       22.42     15.99 o 
 -24   0  11        2.91        2.79     10.54 o 
 -22   0  11       16.32       10.88     11.07 o 
 -20   0  11       83.93       62.72     12.35 o 
 -18   0  11      133.71      130.99     15.23 o 
 -16   0  11     1230.98     1221.15     39.80 o 
 -14   0  11      914.34      883.83     32.16 o 
 -12   0  11      351.10      331.75     16.66 o 
 -10   0  11        2.00       -1.90      3.14 o 
  -8   0  11      176.20      185.70      9.55 o 
  -6   0  11      442.24      403.15     13.00 o 
  -4   0  11     1820.07     1844.70     35.42 o 
  -2   0  11       86.57       83.12      6.63 o 
   0   0  11      643.69      644.11     21.06 o 
   2   0  11       14.80       21.67      5.79 o 
   4   0  11       15.86       14.17      5.59 o 
   6   0  11      103.72      128.47     11.75 o 
   8   0  11       51.99       47.40      8.59 o 
  10   0  11        0.40        8.26      9.13 o 
  12   0  11       81.94      130.33     22.41 o 
 -31   1  11       27.54       17.73     14.04 o 
 -29   1  11      436.86      455.57     32.84 o 
 -27   1  11      151.83      164.73     21.48 o 
 -25   1  11      276.31      291.23     22.67 o 
 -23   1  11      147.56      133.84     14.26 o 
 -21   1  11       77.07       57.81      9.97 o 
 -19   1  11       13.90       11.30      6.54 o 
 -17   1  11      112.71      130.74     10.22 o 
 -15   1  11      566.55      542.32     15.07 o 
 -13   1  11      737.32      796.29     16.91 o 
 -11   1  11      443.71      385.30     10.46 o 
  -9   1  11      400.54      405.26     10.65 o 
  -7   1  11       26.27       16.81      3.03 o 
  -5   1  11      491.68      492.64     10.05 o 
  -3   1  11      441.68      434.55      9.99 o 
  -1   1  11      259.49      265.52      9.37 o 
   1   1  11      780.19      838.96     17.99 o 
   3   1  11       10.83        7.28      3.90 o 
   5   1  11      265.45      248.68     11.27 o 
   7   1  11       38.83       58.12      7.62 o 
   9   1  11        9.83        7.71      4.98 o 
  11   1  11       31.19       30.17      8.26 o 
  13   1  11      126.40      118.07     12.25 o 
 -30   2  11       19.66       29.67     14.29 o 
 -28   2  11      109.94      122.61     22.00 o 
 -26   2  11      406.06      473.04     25.60 o 
 -24   2  11       10.44        8.10      7.40 o 
 -22   2  11      543.13      488.44     63.84 o 
 -20   2  11       60.20       59.35     10.41 o 
 -18   2  11      163.84      150.49     21.43 o 
 -16   2  11        5.12       11.55      5.00 o 
 -14   2  11      132.32      124.84     11.64 o 
 -12   2  11      299.35      293.80     10.14 o 
 -10   2  11      507.13      471.03     12.71 o 
  -8   2  11      362.51      322.43     19.77 o 
  -6   2  11      916.61      888.86     25.84 o 
  -4   2  11      104.07       98.88      7.91 o 
  -2   2  11      229.71      247.92     17.23 o 
   0   2  11      521.14      498.80     17.21 o 
   2   2  11       98.03       88.52      9.18 o 
   4   2  11       33.30       27.21      6.41 o 
   6   2  11       59.42       38.44      7.45 o 
   8   2  11       44.79       60.70      9.01 o 
  10   2  11       11.76       20.26      6.98 o 
  12   2  11       16.67       13.31      7.42 o 
 -27   3  11       16.24       16.61      8.43 o 
 -25   3  11       47.43       26.83     10.21 o 
 -23   3  11      228.31      224.46     19.13 o 
 -21   3  11       24.12       15.15      8.37 o 
 -19   3  11       58.64       36.35      9.54 o 
 -17   3  11      125.33      129.73     18.20 o 
 -15   3  11       41.44       27.16     10.89 o 
 -13   3  11       17.73       22.29      6.64 o 
 -11   3  11      431.95      367.67     20.84 o 
  -9   3  11      290.28      267.80     21.35 o 
  -7   3  11       40.06       43.89      6.53 o 
  -5   3  11      132.65      103.28      9.10 o 
  -3   3  11      270.91      268.01     13.48 o 
  -1   3  11      140.99      121.98     10.31 o 
   1   3  11      242.80      301.90     15.22 o 
   3   3  11       11.84       12.34      5.44 o 
   5   3  11       41.55       24.85      7.12 o 
   7   3  11       87.86      100.54     11.07 o 
   9   3  11      255.37      265.00     26.50 o 
 -24   4  11      356.47      333.64     23.98 o 
 -22   4  11       30.38       19.73     12.74 o 
 -20   4  11       27.59       18.95     12.32 o 
 -18   4  11       63.68       85.10     17.09 o 
 -16   4  11        3.70       -2.22      8.88 o 
 -14   4  11       20.27       26.77     11.18 o 
 -12   4  11       27.46       29.99     12.11 o 
 -10   4  11       11.65        4.87      5.76 o 
  -8   4  11       61.01       61.63     10.83 o 
  -6   4  11      337.10      400.86     18.58 o 
  -4   4  11      406.06      422.29     17.12 o 
  -2   4  11      670.94      778.22     31.64 o 
   0   4  11      161.19      157.60     17.34 o 
   2   4  11       56.26       44.41      8.30 o 
   4   4  11      154.84      161.88     20.55 o 
   6   4  11       43.27       47.83     10.51 o 
   8   4  11       62.52       46.11     12.94 o 
 -21   5  11       80.30      105.91     25.79 o 
 -19   5  11      237.96      240.39     28.64 o 
 -17   5  11       16.98        3.08     11.90 o 
 -15   5  11      121.17      106.32     20.62 o 
 -13   5  11      108.12      125.37     24.35 o 
 -11   5  11        9.66       21.30     11.92 o 
  -9   5  11       85.19       99.88     12.89 o 
  -7   5  11      283.74      359.74     20.31 o 
  -5   5  11       10.79        8.70      7.93 o 
  -3   5  11       88.82       75.11     12.42 o 
  -1   5  11       72.41       56.84      8.53 o 
   1   5  11       73.04       88.81     10.98 o 
   3   5  11        3.95        9.09      8.13 o 
 -30   0  12       30.90       35.53     22.08 o 
 -28   0  12      107.44      151.69     31.15 o 
 -26   0  12      780.45      836.43     56.35 o 
 -24   0  12        0.08       -1.13     12.40 o 
 -22   0  12       21.22       12.22     13.24 o 
 -20   0  12        1.85       -0.33      6.55 o 
 -18   0  12       27.48       31.96      9.83 o 
 -16   0  12       43.91       47.45     10.50 o 
 -14   0  12       76.01       66.89     11.10 o 
 -12   0  12      585.66      538.69     19.54 o 
 -10   0  12      405.32      423.46     15.29 o 
  -8   0  12      614.27      564.68     17.72 o 
  -6   0  12      322.82      300.84     13.19 o 
  -4   0  12        1.48        3.87      3.88 o 
  -2   0  12       15.10       17.76      5.18 o 
   0   0  12       55.27       41.40      7.75 o 
   2   0  12      116.69      111.19     11.12 o 
   4   0  12       66.99       41.10     11.03 o 
   6   0  12      113.40       91.96     15.46 o 
   8   0  12      119.60      109.91     14.85 o 
  10   0  12        9.03       19.80      9.11 o 
 -29   1  12       36.66       24.28     13.62 o 
 -27   1  12       20.71       13.62     13.71 o 
 -25   1  12      102.53      102.68     18.45 o 
 -23   1  12      260.28      288.93     21.40 o 
 -21   1  12      211.92      243.44     17.62 o 
 -19   1  12      356.78      365.73     37.42 o 
 -17   1  12      162.28      152.20     11.36 o 
 -15   1  12       88.56       75.42      8.33 o 
 -13   1  12     1042.89      989.54     21.50 o 
 -11   1  12      836.17      800.00     16.50 o 
  -9   1  12      259.70      267.01      9.81 o 
  -7   1  12      559.21      530.57     12.21 o 
  -5   1  12      833.50      859.43     16.89 o 
  -3   1  12       56.05       44.67      5.04 o 
  -1   1  12      146.75      150.13      8.79 o 
   1   1  12       80.23       65.27     10.74 o 
   3   1  12      103.28      105.84      8.70 o 
   5   1  12      324.75      351.68     13.98 o 
   7   1  12       21.95       17.03      5.43 o 
   9   1  12       89.64       76.10     10.42 o 
  11   1  12       33.23       33.88      8.65 o 
 -28   2  12       14.38       19.87     10.58 o 
 -26   2  12      148.81      175.90     18.19 o 
 -24   2  12      140.60      156.67     16.90 o 
 -22   2  12       47.59       47.75     10.36 o 
 -20   2  12       40.41       39.87     10.33 o 
 -18   2  12       98.75      111.50     13.55 o 
 -16   2  12      191.12      166.99     11.34 o 
 -14   2  12      363.46      377.66     13.15 o 
 -12   2  12      595.57      602.37     18.46 o 
 -10   2  12      726.54      767.85     35.80 o 
  -8   2  12      421.61      379.58     16.59 o 
  -6   2  12       99.55      118.95      9.56 o 
  -4   2  12       24.95       17.44      5.24 o 
  -2   2  12      203.30      160.93     11.15 o 
   0   2  12      243.45      214.58     14.36 o 
   2   2  12       65.92       72.09      8.81 o 
   4   2  12      122.70      122.94     11.09 o 
   6   2  12      166.74      204.99     18.08 o 
   8   2  12      287.05      296.47     21.63 o 
  10   2  12       22.47        9.82      7.45 o 
 -27   3  12       28.58       17.33      9.54 o 
 -25   3  12      150.18      174.22     19.64 o 
 -23   3  12       14.24       15.90     10.11 o 
 -21   3  12       24.10       16.55     11.02 o 
 -19   3  12       94.91      101.92     18.15 o 
 -17   3  12      110.04      104.80     27.96 o 
 -15   3  12       26.29       21.93     10.68 o 
 -13   3  12      326.57      312.85     16.85 o 
 -11   3  12      268.50      299.79     65.89 o 
  -9   3  12      278.88      272.90     19.07 o 
  -7   3  12       82.59       75.09      8.37 o 
  -5   3  12      734.86      763.20     22.27 o 
  -3   3  12       69.49       71.59      8.52 o 
  -1   3  12       74.37       78.89      9.33 o 
   1   3  12       47.07       48.09     11.13 o 
   3   3  12        4.85        3.24      5.43 o 
   5   3  12      111.54       84.78     10.64 o 
   7   3  12       16.30       22.73      9.01 o 
 -24   4  12      265.99      281.53     29.37 o 
 -22   4  12       92.07       89.86     18.84 o 
 -20   4  12       13.26       10.67     11.17 o 
 -18   4  12        1.88        5.23     10.45 o 
 -16   4  12       33.20       14.40     11.18 o 
 -14   4  12       33.63       35.15     13.09 o 
 -12   4  12       44.19       41.64      9.23 o 
 -10   4  12      111.30       91.50     11.63 o 
  -8   4  12      155.13      152.46     14.18 o 
  -6   4  12      123.79      101.73     10.19 o 
  -4   4  12       98.14       92.39     10.20 o 
  -2   4  12       69.55       68.74      9.50 o 
   0   4  12       62.64       71.24      9.93 o 
   2   4  12       52.67       57.39      9.14 o 
   4   4  12       48.24       44.18     10.19 o 
 -19   5  12        3.02        7.07     14.62 o 
 -17   5  12        7.64       12.25     14.88 o 
 -15   5  12        5.51        7.85     12.44 o 
 -13   5  12       37.95       41.28     15.56 o 
 -11   5  12       27.18        6.28     13.01 o 
  -9   5  12       70.69       98.77     22.93 o 
  -7   5  12      108.37      126.24     14.64 o 
  -5   5  12       91.67       79.46     15.59 o 
  -3   5  12       29.85       42.26     10.53 o 
  -1   5  12      131.15      125.86     12.90 o 
 -30   0  13       20.66       23.33     19.79 o 
 -28   0  13       24.17       26.01     18.89 o 
 -26   0  13      151.06      138.15     28.71 o 
 -24   0  13       12.71       -5.03     12.40 o 
 -22   0  13       40.01       24.01     15.65 o 
 -20   0  13      470.97      534.95     28.37 o 
 -18   0  13       24.04       24.29     10.03 o 
 -16   0  13        1.51        0.20      6.92 o 
 -14   0  13      280.88      290.58     20.76 o 
 -12   0  13      448.42      441.81     16.72 o 
 -10   0  13      680.44      725.51     21.43 o 
  -8   0  13        3.01        7.72      4.54 o 
  -6   0  13        1.57       -0.76      4.68 o 
  -4   0  13       20.27        9.78      6.92 o 
  -2   0  13       21.08        7.10      5.68 o 
   0   0  13       97.74       76.37     10.00 o 
   2   0  13      107.02      117.78     16.27 o 
   4   0  13      237.91      268.99     20.13 o 
   6   0  13        4.15       18.05      9.09 o 
   8   0  13      852.64     1168.91     54.89 o 
 -29   1  13      129.63      122.19     32.74 o 
 -27   1  13      480.89      591.91     82.43 o 
 -25   1  13        5.87        8.22     10.03 o 
 -23   1  13      234.08      252.90     19.30 o 
 -21   1  13       45.62       63.77     14.89 o 
 -19   1  13       39.27       36.98      9.38 o 
 -17   1  13      175.74      187.59     19.50 o 
 -15   1  13       28.04       25.82      5.56 o 
 -13   1  13      355.10      369.52     12.83 o 
 -11   1  13      123.29      110.11      8.09 o 
  -9   1  13      326.29      310.04     11.69 o 
  -7   1  13      334.52      344.38     12.32 o 
  -5   1  13      286.85      266.53     14.40 o 
  -3   1  13      254.03      264.24     14.92 o 
  -1   1  13       36.16       31.62      6.51 o 
   1   1  13      218.24      249.81     12.46 o 
   3   1  13      331.77      365.21     15.38 o 
   5   1  13       49.20       47.85      7.37 o 
   7   1  13       36.57       24.47      6.87 o 
   9   1  13      370.36      428.14     20.71 o 
 -28   2  13       40.91       44.68     29.56 o 
 -26   2  13        4.64        6.35      9.72 o 
 -24   2  13      240.14      230.12     20.19 o 
 -22   2  13       74.64       77.59     13.20 o 
 -20   2  13       40.83       36.47     13.42 o 
 -18   2  13       15.85       13.83      8.02 o 
 -16   2  13       79.92       54.11      8.14 o 
 -14   2  13      278.34      259.70     13.62 o 
 -12   2  13       72.84       84.13      9.90 o 
 -10   2  13      625.21      627.21     24.72 o 
  -8   2  13       87.28       87.68      9.40 o 
  -6   2  13       23.52       11.65      5.05 o 
  -4   2  13      232.65      237.24     13.62 o 
  -2   2  13      404.33      409.10     19.27 o 
   0   2  13      116.78      107.64     10.56 o 
   2   2  13      188.20      178.99     13.20 o 
   4   2  13        5.58        4.63      5.52 o 
   6   2  13      229.72      289.78     18.59 o 
   8   2  13       18.11        9.73      8.52 o 
 -27   3  13       86.45       70.13     27.44 o 
 -25   3  13       38.48       33.97     15.11 o 
 -23   3  13      159.54      164.80     24.09 o 
 -21   3  13        8.66        6.57     11.02 o 
 -19   3  13       22.61       23.24     28.16 o 
 -17   3  13       34.18       22.35     12.16 o 
 -15   3  13       65.17       63.74     15.91 o 
 -13   3  13      165.05      156.56     18.20 o 
 -11   3  13       18.50        1.27      6.13 o 
  -9   3  13       98.10       86.99      9.31 o 
  -7   3  13       98.12       94.02     10.73 o 
  -5   3  13       19.05       21.30      6.61 o 
  -3   3  13       13.86       10.29      5.48 o 
  -1   3  13       33.90       20.68      7.16 o 
   1   3  13       19.23       10.88      6.27 o 
   3   3  13       30.71       19.84      8.02 o 
   5   3  13      107.41      116.21     15.04 o 
 -22   4  13      139.60      140.34     23.75 o 
 -20   4  13       58.50       77.74     18.00 o 
 -18   4  13       73.05       62.69     16.74 o 
 -16   4  13      115.24      116.06     26.23 o 
 -14   4  13       56.92       51.86     19.53 o 
 -12   4  13       37.89       28.83      8.66 o 
 -10   4  13       77.72       97.06     12.14 o 
  -8   4  13      198.84      182.74     15.90 o 
  -6   4  13       48.46       42.42      9.36 o 
  -4   4  13        5.24        2.46      6.17 o 
  -2   4  13       59.51       74.07     11.26 o 
   0   4  13        7.12       15.01      7.14 o 
   2   4  13       28.73       38.06      8.57 o 
 -15   5  13       71.85       79.18     21.19 o 
 -13   5  13        4.21        7.30     14.49 o 
 -11   5  13      175.11      248.60     28.74 o 
  -9   5  13       24.55       20.58      9.83 o 
  -7   5  13      381.01      407.81     26.24 o 
  -5   5  13       28.96       19.14     10.58 o 
 -28   0  14      231.04      201.78     35.67 o 
 -26   0  14        3.05       22.18     17.14 o 
 -24   0  14       63.39       89.54     25.35 o 
 -22   0  14        0.13        3.45     14.44 o 
 -20   0  14       84.70       95.89     16.90 o 
 -18   0  14      218.39      249.17     32.16 o 
 -16   0  14        7.60       22.42      9.75 o 
 -14   0  14     1101.53     1082.69     40.30 o 
 -12   0  14      295.35      271.01     19.11 o 
 -10   0  14      889.71      905.65     28.36 o 
  -8   0  14      688.35      734.40     36.21 o 
  -6   0  14        0.17        4.90      5.49 o 
  -4   0  14        0.86        2.60      5.80 o 
  -2   0  14      156.42      163.77     13.93 o 
   0   0  14       57.01       54.08     10.80 o 
   2   0  14       34.13       40.20     10.36 o 
   4   0  14       28.10       19.73      9.21 o 
   6   0  14      464.02      560.79     29.72 o 
 -29   1  14      278.54      248.34     48.89 o 
 -27   1  14      195.65      174.66     39.29 o 
 -25   1  14       11.37        6.57     11.29 o 
 -23   1  14      109.26      124.02     15.96 o 
 -21   1  14       28.68       12.84      8.72 o 
 -19   1  14       32.84       27.43      9.69 o 
 -17   1  14       34.61       27.54      7.23 o 
 -15   1  14      111.30      129.09      9.93 o 
 -13   1  14      511.05      510.35     16.47 o 
 -11   1  14      469.36      507.21     16.37 o 
  -9   1  14      308.94      304.00     13.52 o 
  -7   1  14       11.12       11.05      5.25 o 
  -5   1  14       16.89        7.98      4.71 o 
  -3   1  14       70.12       63.67      7.68 o 
  -1   1  14        0.46        3.54      4.84 o 
   1   1  14      112.25      122.98     10.05 o 
   3   1  14       34.72       38.30      7.25 o 
   5   1  14       40.15       44.04      7.89 o 
 -26   2  14      146.52      187.66     19.68 o 
 -24   2  14        7.42        3.26      9.86 o 
 -22   2  14       61.55       80.95     16.54 o 
 -20   2  14       79.51       96.70     21.25 o 
 -18   2  14      127.92      118.14     18.46 o 
 -16   2  14       24.73       16.17      7.50 o 
 -14   2  14      143.74      163.74     21.04 o 
 -12   2  14       27.50       20.83      7.18 o 
 -10   2  14      383.41      349.69     15.99 o 
  -8   2  14      115.75      122.23     10.79 o 
  -6   2  14      174.07      169.78     15.95 o 
  -4   2  14      117.25      111.86     10.78 o 
  -2   2  14       27.26       14.13      6.15 o 
   0   2  14      132.51      144.70     12.47 o 
   2   2  14       91.16      103.10     11.25 o 
   4   2  14       12.67       15.18      7.09 o 
 -25   3  14       73.99       75.78     19.98 o 
 -23   3  14       31.66       19.74     14.95 o 
 -21   3  14      100.25      121.65     20.76 o 
 -19   3  14       82.08       95.35     25.40 o 
 -17   3  14       12.87        4.00     10.02 o 
 -15   3  14       12.45        7.32      7.14 o 
 -13   3  14       54.92       34.67      9.06 o 
 -11   3  14       33.98       25.80      8.35 o 
  -9   3  14       18.45       18.28      6.77 o 
  -7   3  14      631.64      686.79     43.32 o 
  -5   3  14        6.31        9.10      6.07 o 
  -3   3  14       19.53       15.41      6.29 o 
  -1   3  14       64.69       75.07     10.10 o 
   1   3  14       42.62       34.30      8.78 o 
   3   3  14       81.95       94.82     13.77 o 
 -20   4  14      146.09      212.75     32.13 o 
 -18   4  14       15.83      -12.91     11.34 o 
 -16   4  14       63.19       34.26     29.20 o 
 -14   4  14      249.51      303.07     54.28 o 
 -12   4  14       53.22       65.07     19.58 o 
 -10   4  14      357.18      310.24     20.54 o 
  -8   4  14      117.15      120.02     23.78 o 
  -6   4  14       37.26       33.46      9.46 o 
  -4   4  14       84.36      108.81     29.82 o 
  -2   4  14       28.29       19.25      8.28 o 
 -28   0  15        3.86       -8.16     15.80 o 
 -26   0  15      151.60      146.82     31.70 o 
 -24   0  15      627.53      751.43     56.66 o 
 -22   0  15        4.99       10.41     16.19 o 
 -20   0  15       64.79       76.35     15.27 o 
 -18   0  15       97.80      123.71     17.72 o 
 -16   0  15      172.13      175.48     19.88 o 
 -14   0  15      198.82      172.20     19.00 o 
 -12   0  15      115.90      108.94     12.64 o 
 -10   0  15       74.53       55.47      9.34 o 
  -8   0  15        2.49        2.50      6.22 o 
  -6   0  15       73.31       59.71      9.97 o 
  -4   0  15       17.47       18.18      7.55 o 
  -2   0  15       85.98      119.26     15.86 o 
   0   0  15      104.90       95.73     14.42 o 
   2   0  15        1.79        8.57      8.53 o 
   4   0  15       93.38      108.27     17.36 o 
 -27   1  15       13.84       34.11     16.08 o 
 -25   1  15      108.39       80.56     17.87 o 
 -23   1  15        2.98        5.43      9.61 o 
 -21   1  15      134.46      133.92     16.54 o 
 -19   1  15        9.26       12.54      9.07 o 
 -17   1  15      195.84      220.69     22.20 o 
 -15   1  15       84.10       81.87      9.11 o 
 -13   1  15      304.50      284.20     14.25 o 
 -11   1  15       19.79       31.11     14.93 o 
  -9   1  15       20.13       21.44      6.64 o 
  -7   1  15       17.75       16.36      5.95 o 
  -5   1  15       63.83       53.04      7.61 o 
  -3   1  15        8.77        8.22      5.17 o 
  -1   1  15       98.30      105.97     10.06 o 
   1   1  15        2.71       18.99      6.56 o 
   3   1  15      247.26      282.83     15.52 o 
 -26   2  15      100.27       98.59     29.39 o 
 -24   2  15       16.33        8.88     10.73 o 
 -22   2  15       35.10       21.80     14.06 o 
 -20   2  15      253.72      255.19     37.11 o 
 -18   2  15       24.08        3.89     10.51 o 
 -16   2  15       38.90       29.65      8.79 o 
 -14   2  15       43.32       34.88      9.00 o 
 -12   2  15        1.88        6.45      5.68 o 
 -10   2  15      282.05      330.70     18.86 o 
  -8   2  15       74.53       82.81     11.46 o 
  -6   2  15       20.47       16.56      6.73 o 
  -4   2  15        9.68        5.41      6.09 o 
  -2   2  15       52.32       50.72      9.03 o 
   0   2  15       10.71        7.73      6.78 o 
   2   2  15       19.01       14.42      8.64 o 
 -23   3  15       21.02       31.29     17.02 o 
 -21   3  15      202.39      256.68     58.48 o 
 -19   3  15      109.41       87.77     29.65 o 
 -17   3  15      434.96      506.77     36.39 o 
 -15   3  15      106.50      108.75     13.64 o 
 -13   3  15       16.43        8.22      8.28 o 
 -11   3  15      155.50      159.43     15.98 o 
  -9   3  15       96.87      101.10     11.45 o 
  -7   3  15      286.11      412.89     52.35 o 
  -5   3  15       58.06       64.03     10.06 o 
  -3   3  15        6.35        7.27      7.00 o 
  -1   3  15      102.04      122.82     12.15 o 
 -18   4  15       91.76       97.84     31.77 o 
 -16   4  15       67.47       56.07     18.92 o 
 -14   4  15      176.56      221.99     56.43 o 
 -12   4  15        9.38        3.31      9.20 o 
 -10   4  15       14.72       11.60      9.95 o 
  -8   4  15       58.07       36.15     10.46 o 
  -6   4  15       91.82      105.78     55.14 o 
 -26   0  16       32.83       15.74     20.66 o 
 -24   0  16       90.73      117.48     28.93 o 
 -22   0  16        1.14       10.52     17.98 o 
 -20   0  16       65.25       75.07     34.27 o 
 -18   0  16      141.83      150.14     20.12 o 
 -16   0  16       63.61       45.56     15.02 o 
 -14   0  16      716.68      790.77     45.51 o 
 -12   0  16       12.45        1.69      7.13 o 
 -10   0  16       77.52       77.22     11.29 o 
  -8   0  16       52.41       38.01     11.00 o 
  -6   0  16        2.97        6.46      7.90 o 
  -4   0  16       43.47       38.44     11.10 o 
  -2   0  16        1.95       -3.86      7.55 o 
   0   0  16       38.29       48.41     13.39 o 
 -25   1  16       32.48       45.27     18.94 o 
 -23   1  16       35.73       47.52     12.97 o 
 -21   1  16      127.26      132.41     17.02 o 
 -19   1  16      193.38      215.34     19.50 o 
 -17   1  16      218.36      202.62     15.49 o 
 -15   1  16       30.19       39.05      8.52 o 
 -13   1  16       84.35      105.59     11.53 o 
 -11   1  16       86.64       72.08     10.12 o 
  -9   1  16       12.79       17.15      7.16 o 
  -7   1  16       15.30        5.93      5.94 o 
  -5   1  16       24.31       19.72      7.02 o 
  -3   1  16       33.92       26.87      7.43 o 
  -1   1  16      104.88      106.63     18.66 o 
 -24   2  16       58.13       59.39     18.57 o 
 -22   2  16      242.55      291.66     36.06 o 
 -20   2  16       13.14        6.22     11.50 o 
 -18   2  16       83.18       50.31     28.99 o 
 -16   2  16        4.57       10.82      9.09 o 
 -14   2  16      293.60      335.20     21.41 o 
 -12   2  16       54.43       38.96      8.57 o 
 -10   2  16      159.64      178.17     14.16 o 
  -8   2  16      110.96      111.11     14.96 o 
  -6   2  16      118.81      149.52     13.79 o 
  -4   2  16        4.21        1.26      6.97 o 
  -2   2  16        6.88        5.44      7.24 o 
 -21   3  16        3.60        8.14     22.15 o 
 -19   3  16       35.08       37.60     16.11 o 
 -17   3  16      157.82      162.74     24.45 o 
 -15   3  16       22.37       29.21     10.35 o 
 -13   3  16       59.81       53.06     11.71 o 
 -11   3  16      274.56      326.74     24.36 o 
  -9   3  16        8.87        4.15      7.62 o 
  -7   3  16      147.02      149.60     20.40 o 
  -5   3  16       14.83        3.02      8.26 o 
 -24   0  17       10.02        9.73     21.50 o 
 -22   0  17      138.56      177.04     34.56 o 
 -20   0  17       69.05       45.34     15.18 o 
 -18   0  17        6.99        9.02     11.26 o 
 -16   0  17      422.34      419.38     30.04 o 
 -14   0  17        8.56       19.60     15.14 o 
 -12   0  17       32.60       25.69     13.18 o 
 -10   0  17        7.92       11.23      9.41 o 
  -8   0  17        3.14       17.18     10.52 o 
  -6   0  17       71.71       92.52     15.88 o 
  -4   0  17       35.74       31.12     12.06 o 
 -23   1  17      294.31      281.95     23.54 o 
 -21   1  17       55.08       51.31     13.91 o 
 -19   1  17       76.45       97.97     39.05 o 
 -17   1  17      126.95      138.35     24.87 o 
 -15   1  17       91.70       71.73     11.01 o 
 -13   1  17       11.52       10.01      7.48 o 
 -11   1  17      128.55      124.45     13.14 o 
  -9   1  17       16.52        6.01      7.09 o 
  -7   1  17       28.92       22.25      8.38 o 
  -5   1  17       44.41       35.54      9.23 o 
 -20   2  17        5.06       10.21     14.01 o 
 -18   2  17       54.61       52.42     13.14 o 
 -16   2  17       33.83       19.28     10.39 o 
 -14   2  17       93.35      101.68     14.66 o 
 -12   2  17       57.14       41.16      9.75 o 
 -10   2  17       53.66       40.60      9.46 o 
  -8   2  17      285.40      293.90     25.19 o 
 -20   0  18      432.38      547.15     51.20 o 
 -18   0  18        1.12       -4.97     12.49 o 
 -16   0  18       57.34       47.60     16.62 o 
 -14   0  18        0.83      -10.38     14.83 o 
 -12   0  18        0.67       -6.05     15.67 o 
 -10   0  18        0.59        7.27     10.90 o 
 -17   1  18      127.28      140.98     23.14 o 
 -15   1  18      261.32      271.84     24.55 o 
 -13   1  18       43.08       28.31      9.58 o 
 -11   1  18       34.29       22.55     10.67 o 
                                                 
